# Supplementary material for: Role of diversity-generating retroelements for regulatory pathway tuning in cyanobacteria
Source: BMC Genomics. 2020 Sep 25;21:664. doi: 10.1186/s12864-020-07052-5 (PMC7517822; doi:10.1186/s12864-020-07052-5)
Supplement: Supplementary file 2 — Additional file 2 Table S2. Taxonomy of C-Type Lectin-Like HMM Hits. The consensus sequence of cyanobacterial C-type lectin-like predicted domains was generated via alignment of DGR-associated C-termini (up to 200 amino acids) and confirmed with pHMM scan. The taxonomy is summarized for those genomes that contain orthologs. [file 12864_2020_7052_MOESM2_ESM.xlsx]

## Sheet: Taxonomy Count
Table S2. Taxonomy of C-Type Lectin-Like HMM Hits. The consensus sequence of cyanobacterial C-type lectin-like predicted domains was generated via alignment of DGR-associated C-termini (up to 200 amino acids) and confirmed with pHMM scan. The taxonomy is summarized for those genomes that contain orthologs.
Putative DGR-Associated C-Lec Taxonomy			Putative DGR-Associated C-Lec Taxonomy			Putative DGR-Associated C-Lec Taxonomy Continued…
Phyla	Hit Count	Percentage of Total	Genus	Hit Count	Percentage of Total	Genus	Hit Count	Percentage of Total
Cyanobacteria	1451	0.918936	Microcystis	256	0.154589	Desertifilum	4	0.00241546
Proteobacteria	70	0.0443319	Nostoc	158	0.0954106	Mastigocladus	4	0.00241546
Planctomycetes	24	0.0151995	Cyanobacterium	100	0.0603865	Limnoraphis	4	0.00241546
Unclassified	10	0.00633312	Calothrix	97	0.0585749	Halomicronema	4	0.00241546
Bacteroidetes	5	0.00316656	Anabaena	94	0.0567633	Euhalothece	4	0.00241546
Verrucomicrobia	5	0.00316656	Lyngbya	64	0.0386473	Raphidiopsis	4	0.00241546
Candidatus Sumerlaeota	4	0.00253325	Leptolyngbya	55	0.0332126	Chamaesiphon	4	0.00241546
Lentisphaerae	3	0.00189994	Moorea	43	0.0259662	Geminocystis	4	0.00241546
Candidatus Omnitrophica	2	0.00126662	Scytonema	40	0.0241546	Bacteroidetes	4	0.00241546
Acidobacteria	2	0.00126662	Arthrospira	36	0.0217391	Lentisphaerae	3	0.00181159
Candidatus Poribacteria	1	0.000633312	Cyanothece	32	0.0193237	Thiocapsa	3	0.00181159
Candidatus Riflebacteria	1	0.000633312	Fischerella	31	0.0187198	Aphanocapsa	3	0.00181159
Candidatus Tectomicrobia	1	0.000633312	Aphanizomenon	28	0.0169082	Pleurocapsa	3	0.00181159
			Crocosphaera	28	0.0169082	Anabaenopsis	3	0.00181159
			Trichodesmium	26	0.0157005	Hydrocoleum	3	0.00181159
			Planktothrix	26	0.0157005	Hydrococcus	3	0.00181159
			Nodularia	26	0.0157005	Roseofilum	3	0.00181159
			Candidatus	23	0.0138889	Gloeocapsa	3	0.00181159
			Tolypothrix	20	0.0120773	Chroococcidiopsis	3	0.00181159
			Massilia	20	0.0120773	Verrucomicrobiales	3	0.00181159
			Pseudanabaena	19	0.0114734	Stanieria	3	0.00181159
			Phormidesmis	18	0.0108696	Planctomycetaceae	3	0.00181159
			Acaryochloris	18	0.0108696	Hassallia	2	0.00120773
			filamentous cyanobacterium	18	0.0108696	Richelia	2	0.00120773
			Mastigocoleus	17	0.0102657	Microcoleaceae	2	0.00120773
			Phormidium	14	0.00845411	Gammaproteobacteria	2	0.00120773
			Cylindrospermopsis	12	0.00724638	Chrysosporum	2	0.00120773
			Merismopedia	12	0.00724638	Aphanothece	2	0.00120773
			Rivularia	11	0.00664251	Phycisphaerae	2	0.00120773
			Janthinobacterium	11	0.00664251	Planctomycetales	2	0.00120773
			Oscillatoriales	10	0.00603865	Snowella	2	0.00120773
			Trichormus	9	0.00543478	uncultured bacterium	2	0.00120773
			Cylindrospermum	9	0.00543478	Haliscomenobacter	1	0.000603865
			Hapalosiphon	8	0.00483092	Opitutales	1	0.000603865
			Hapalosiphonaceae	8	0.00483092	Gimesia	1	0.000603865
			Coleofasciculus	8	0.00483092	Thiorhodococcus	1	0.000603865
			Rubidibacter	8	0.00483092	Prochloron	1	0.000603865
			Dolichospermum	8	0.00483092	Crinalium	1	0.000603865
			Planctomycetes	7	0.00422705	Opitutae	1	0.000603865
			Prochlorothrix	7	0.00422705	Halothece	1	0.000603865
			Aulosira	7	0.00422705	Cyanosarcina	1	0.000603865
			Synechococcus	7	0.00422705	Thiotrichaceae	1	0.000603865
			Oscillatoria	7	0.00422705	Pelagibaca	1	0.000603865
			Cuspidothrix	7	0.00422705	Rhodopila	1	0.000603865
			Beggiatoa	7	0.00422705	[Oscillatoria]	1	0.000603865
			Duganella	7	0.00422705	Acidobacteria	1	0.000603865
			Tychonema	6	0.00362319	Rhodospira	1	0.000603865
			Sphaerospermopsis	6	0.00362319	Pirellula	1	0.000603865
			Planktothricoides	6	0.00362319	Planctopirus	1	0.000603865
			Rhodopirellula	6	0.00362319	Deltaproteobacteria	1	0.000603865
			Synechococcales	6	0.00362319	Desulfovibrionaceae	1	0.000603865
			candidate	5	0.00301932	Chloracidobacterium	1	0.000603865
			Alkalinema	5	0.00301932
			Fremyella	5	0.00301932
			Microcoleus	5	0.00301932
			Xenococcus	5	0.00301932
			Limnothrix	5	0.00301932
			Nostocales	4	0.00241546

## Sheet: Unedited Hit List E-40
Row	Target	Description	Kingdom	Phylum	Species	Genus	Phyla	Hit Count	Percentage of Total	Genus	Hit Count	Percentage of Total
1	A0A0A1VNZ5_MICAE	Serine/threonine kinase	Bacteria	Cyanobacteria	Microcystis aeruginosa NIES-44	Microcystis	Cyanobacteria	1451	0.918936	Microcystis	256
2	Q10WN1_TRIEI	Serine/threonine protein kinase	Bacteria	Cyanobacteria	Trichodesmium erythraeum (strain IMS101)	Trichodesmium	Unclassified	10	0.00633312	Nostoc	158
3	Q112W7_TRIEI	Uncharacterized protein	Bacteria	Cyanobacteria	Trichodesmium erythraeum (strain IMS101)	Trichodesmium	Proteobacteria	70	0.0443319	Calothrix	97
4	A0A1V6D5N8_9BACT	Serine/threonine-protein kinase pkn1	Bacteria	Planctomycetes	Planctomycetes bacterium ADurb.Bin126	Planctomycetes	Planctomycetes	24	0.0151995	Cyanobacterium	100
5	A0A1J1K987_9CYAN	Serine/threonine protein kinase	Bacteria	Cyanobacteria	Planktothrix paucivesiculata PCC 9631	Planktothrix	Bacteroidetes	5	0.00316656	Anabaena	94
6	A0A0M2Q1Y8_PROHO	Uncharacterized protein	Bacteria	Cyanobacteria	Prochlorothrix hollandica PCC 9006 = CALU 1027	Prochlorothrix	Lentisphaerae	3	0.00189994	Leptolyngbya	55
7	A0A1V6FSU8_9BACT	Serine/threonine-protein kinase pkn1	Bacteria	Lentisphaerae	Lentisphaerae bacterium ADurb.Bin082	Lentisphaerae	Verrucomicrobia	5	0.00316656	Moorea	43
8	A0A2P1UK30_9CHRO	Uncharacterized protein	Bacteria	Cyanobacteria	Microcystis sp. MC19	Microcystis	Candidatus Omnitrophica	2	0.00126662	Scytonema	40
9	I4GTF5_MICAE	Uncharacterized protein	Bacteria	Cyanobacteria	Microcystis aeruginosa PCC 9806	Microcystis	Candidatus Sumerlaeota	4	0.00253325	Arthrospira	36
10	L7E5P6_MICAE	Uncharacterized protein	Bacteria	Cyanobacteria	Microcystis aeruginosa TAIHU98	Microcystis	Candidatus Poribacteria	1	0.000633312	Cyanothece	32
11	A0A0F6U0P7_MICAE	Serine/threonine kinase	Bacteria	Cyanobacteria	Microcystis aeruginosa NIES-2549	Microcystis	Candidatus Riflebacteria	1	0.000633312	Fischerella	31
12	A0A1V5GFG0_9BACT	Serine/threonine-protein kinase pkn1	Bacteria	Candidatus Sumerlaeota	candidate division BRC1 bacterium ADurb.BinA364	candidate	Acidobacteria	2	0.00126662	Aphanizomenon	28
13	B0JNX0_MICAN	Uncharacterized protein	Bacteria	Cyanobacteria	Microcystis aeruginosa (strain NIES-843)	Microcystis	Candidatus Tectomicrobia	1	0.000633312	Crocosphaera	28
14	A0A3A4PJE5_9BACT	Uncharacterized protein	Bacteria	Candidatus Omnitrophica	Candidatus Omnitrophica bacterium	Candidatus	Total	1579		Trichodesmium	26
15	A0A1G2Z064_9BACT	Uncharacterized protein	Bacteria	Planctomycetes	Planctomycetes bacterium RBG_13_62_9	Planctomycetes				Planktothrix	26
16	A0A1Z4UHH6_9CYAN	Uncharacterized protein	Bacteria	Cyanobacteria	Aulosira laxa NIES-50	Aulosira				Nodularia	26
17	A0A1Z4NC56_9CYAN	Uncharacterized protein	Bacteria	Cyanobacteria	Tolypothrix tenuis PCC 7101	Tolypothrix				Candidatus	23
18	F4L7M4_HALH1	Sulphatase-modifying factor protein	Bacteria	Bacteroidetes	Haliscomenobacter hydrossis (strain ATCC 27775 / DSM 1100 / LMG 10767 / O)	Haliscomenobacter				Tolypothrix	20
19	A0A166IF69_NODSP	Sulphatase-modifying factor protein	Bacteria	Cyanobacteria	Nodularia spumigena CENA596	Nodularia				Massilia	20
20	A0A358TTA1_9NOSO	Formylglycine-generating enzyme family protein	Bacteria	Cyanobacteria	Nostoc sp. UBA8866	Nostoc				Pseudanabaena	19
21	Q8YRF3_NOSS1	Alr3495 protein	Bacteria	Cyanobacteria	Nostoc sp. (strain PCC 7120 / SAG 25.82 / UTEX 2576)	Nostoc				Phormidesmis	18
22	A0A1Z4KJG5_ANAVA	Uncharacterized protein	Bacteria	Cyanobacteria	Trichormus variabilis NIES-23	Trichormus				Acaryochloris	18
23	A0A252D8T4_9NOSO	Sulphatase-modifying factor protein	Bacteria	Cyanobacteria	Nostoc sp. RF31Y	Nostoc				filamentous cyanobacterium	18
24	A0A1Z4NC73_9CYAN	Uncharacterized protein	Bacteria	Cyanobacteria	Tolypothrix tenuis PCC 7101	Tolypothrix				Mastigocoleus	17
25	A0A1Z4UHI2_9CYAN	Uncharacterized protein	Bacteria	Cyanobacteria	Aulosira laxa NIES-50	Aulosira				Phormidium	14
26	A0A2S0Q6S0_NODSP	Serine/threonine-protein kinase pkn1	Bacteria	Cyanobacteria	Nodularia spumigena UHCC 0039	Nodularia				Cylindrospermopsis	12
27	A0A0M0SV61_9CYAN	Uncharacterized protein	Bacteria	Cyanobacteria	Hapalosiphon sp. MRB220	Hapalosiphon				Merismopedia	12
28	A0A1Z4GUR8_9CYAN	Uncharacterized protein	Bacteria	Cyanobacteria	Calothrix sp. NIES-2100	Calothrix				Rivularia	11
29	A0A0M0SFL9_9CYAN	Sulphatase-modifying factor protein	Bacteria	Cyanobacteria	Hapalosiphon sp. MRB220	Hapalosiphon				Janthinobacterium	11
30	A0A1S1ZWQ6_9CYAN	Sulphatase-modifying factor protein	Bacteria	Cyanobacteria	Cylindrospermopsis raciborskii MVCC14	Cylindrospermopsis				Oscillatoriales	10
31	A0A1Q4RYS4_9CYAN	Uncharacterized protein	Bacteria	Cyanobacteria	Calothrix sp. HK-06	Calothrix				Trichormus	9
32	A0A0V7ZLX2_9CYAN	Sulphatase-modifying factor protein	Bacteria	Cyanobacteria	Mastigocoleus testarum BC008	Mastigocoleus				Cylindrospermum	9
33	B2J084_NOSP7	Uncharacterized protein	Bacteria	Cyanobacteria	Nostoc punctiforme (strain ATCC 29133 / PCC 73102)	Nostoc				Lyngbya	64
34	A0A2H2YMK2_9CYAN	Uncharacterized protein	Bacteria	Cyanobacteria	Calothrix sp. NIES-4071	Calothrix				Hapalosiphon	8
35	A0A1Z4TCS9_9CYAN	Uncharacterized protein	Bacteria	Cyanobacteria	Calothrix sp. NIES-4105	Calothrix				Hapalosiphonaceae	8
36	F4Y1G0_9CYAN	Uncharacterized protein	Bacteria	Cyanobacteria	Moorea producens 3L	Moorea				Coleofasciculus	8
37	A0ZC29_NODSP	Uncharacterized protein	Bacteria	Cyanobacteria	Nodularia spumigena CCY9414	Nodularia				Rubidibacter	8
38	A0A011MMS6_9PROT	Serine/threonine-protein kinase pkn1	Bacteria	Proteobacteria	Candidatus Accumulibacter sp. SK-12	Candidatus				Dolichospermum	8
39	A0A328I9U0_9CYAN	Uncharacterized protein	Bacteria	Cyanobacteria	Hapalosiphonaceae cyanobacterium JJU2	Hapalosiphonaceae				Planctomycetes	7
40	A0A1S1ZVY4_9CYAN	Sulphatase-modifying factor protein	Bacteria	Cyanobacteria	Cylindrospermopsis raciborskii MVCC14	Cylindrospermopsis				Prochlorothrix	7
41	A0A1Z4TW67_9CYAN	Uncharacterized protein	Bacteria	Cyanobacteria	Fischerella sp. NIES-4106	Fischerella				Aulosira	7
42	A0A1U7MX37_9CYAN	Sulphatase-modifying factor protein	Bacteria	Cyanobacteria	Moorea bouillonii PNG	Moorea				Synechococcus	7
43	A0A2K8SKJ5_9NOSO	Formylglycine-generating enzyme, required for sulfatase activity, containings SUMF1/FGE domain	Bacteria	Cyanobacteria	Nostoc flagelliforme CCNUN1	Nostoc				Oscillatoria	7
44	K9ZSE4_ANACC	Sulphatase-modifying factor protein	Bacteria	Cyanobacteria	Anabaena cylindrica (strain ATCC 27899 / PCC 7122)	Anabaena				Cuspidothrix	7
45	A0A1B7WYR3_APHFL	Sulphatase-modifying factor protein	Bacteria	Cyanobacteria	Aphanizomenon flos-aquae WA102	Aphanizomenon				Beggiatoa	7
46	A0A1V6D628_9BACT	Serine/threonine-protein kinase pkn1	Bacteria	Planctomycetes	Planctomycetes bacterium ADurb.Bin126	Planctomycetes				Duganella	7
47	A0A1Z4IV97_9CYAN	Uncharacterized protein	Bacteria	Cyanobacteria	Scytonema sp. HK-05	Scytonema				Tychonema	6
48	A0A1Z4HD33_9CYAN	Uncharacterized protein	Bacteria	Cyanobacteria	Calothrix sp. NIES-2100	Calothrix				Sphaerospermopsis	6
49	A0A252D8Z2_9NOSO	Uncharacterized protein	Bacteria	Cyanobacteria	Nostoc sp. RF31Y	Nostoc				Planktothricoides	6
50	A0A2K8T3N9_9NOSO	Formylglycine-generating enzyme, required for sulfatase activity, containings SUMF1/FGE domain	Bacteria	Cyanobacteria	Nostoc flagelliforme CCNUN1	Nostoc				Rhodopirellula	6
51	A0A1Z4IVD1_9CYAN	Uncharacterized protein	Bacteria	Cyanobacteria	Scytonema sp. HK-05	Scytonema				Synechococcales	6
52	A0A1Z4PY23_9CYAN	Uncharacterized protein	Bacteria	Cyanobacteria	Scytonema sp. NIES-4073	Scytonema				candidate	5
53	A0A1Z4TW68_9CYAN	Uncharacterized protein	Bacteria	Cyanobacteria	Fischerella sp. NIES-4106	Fischerella				Alkalinema	5
54	A0A1Z4IFM1_9NOSO	Uncharacterized protein	Bacteria	Cyanobacteria	Nostoc sp. NIES-2111	Nostoc				Fremyella	5
55	A0A1Z4QUL8_9NOST	Uncharacterized protein	Bacteria	Cyanobacteria	Cylindrospermum sp. NIES-4074	Cylindrospermum				Microcoleus	5
56	B2JAW6_NOSP7	Uncharacterized protein	Bacteria	Cyanobacteria	Nostoc punctiforme (strain ATCC 29133 / PCC 73102)	Nostoc				Xenococcus	5
57	A0A1Q4RYN8_9CYAN	Uncharacterized protein	Bacteria	Cyanobacteria	Calothrix sp. HK-06	Calothrix				Limnothrix	5
58	A0A328IC27_9CYAN	Formylglycine-generating enzyme family protein	Bacteria	Cyanobacteria	Hapalosiphonaceae cyanobacterium JJU2	Hapalosiphonaceae				Nostocales	4
59	A0A355HPJ4_9CYAN	Uncharacterized protein	Bacteria	Cyanobacteria	Cyanobacteria bacterium UBA8803	Cyanobacteria				Desertifilum	4
60	A0A352AFK9_9CYAN	Uncharacterized protein	Bacteria	Cyanobacteria	Cyanobacteria bacterium UBA9273	Cyanobacteria				Mastigocladus	4
61	A0A2Z6D1W5_9NOSO	Uncharacterized protein	Bacteria	Cyanobacteria	Nostoc sp. HK-01	Nostoc				Limnoraphis	4
62	E7DPY7_9NOSO	Uncharacterized protein	Bacteria	Cyanobacteria	Nostoc flagelliforme str. Sunitezuoqi	Nostoc				Halomicronema	4
63	A0A1E2WTE8_9NOSO	Sulphatase-modifying factor protein	Bacteria	Cyanobacteria	Nostoc sp. KVJ20	Nostoc				Euhalothece	4
64	A0A2K8T531_9NOSO	Formylglycine-generating enzyme, required for sulfatase activity, containings SUMF1/FGE domain	Bacteria	Cyanobacteria	Nostoc flagelliforme CCNUN1	Nostoc				Raphidiopsis	4
65	Q8YRF4_NOSS1	Alr3494 protein	Bacteria	Cyanobacteria	Nostoc sp. (strain PCC 7120 / SAG 25.82 / UTEX 2576)	Nostoc				Chamaesiphon	4
66	A0A2Z6D3G8_9NOSO	Uncharacterized protein	Bacteria	Cyanobacteria	Nostoc sp. HK-01	Nostoc				Geminocystis	4
67	A0A235IAQ7_9NOSO	Sulphatase-modifying factor protein	Bacteria	Cyanobacteria	Nostoc sp. 'Peltigera membranacea cyanobiont' 213	Nostoc				Bacteroidetes	4
68	A0A0K2LYA2_9NOST	Sulphatase-modifying factor protein	Bacteria	Cyanobacteria	Anabaena sp. WA102	Anabaena				Lentisphaerae	3
69	Q113L2_TRIEI	Uncharacterized protein	Bacteria	Cyanobacteria	Trichodesmium erythraeum (strain IMS101)	Trichodesmium				Thiocapsa	3
70	A0A1D8TLR6_9CYAN	Sulphatase-modifying factor protein	Bacteria	Cyanobacteria	Moorea producens PAL-8-15-08-1	Moorea				Aphanocapsa	3
71	B2J083_NOSP7	Uncharacterized protein	Bacteria	Cyanobacteria	Nostoc punctiforme (strain ATCC 29133 / PCC 73102)	Nostoc				Pleurocapsa	3
72	A0A358TS32_9NOSO	Formylglycine-generating enzyme family protein	Bacteria	Cyanobacteria	Nostoc sp. UBA8866	Nostoc				Anabaenopsis	3
73	A0A2K8SKJ9_9NOSO	Formylglycine-generating enzyme, required for sulfatase activity, containings SUMF1/FGE domain	Bacteria	Cyanobacteria	Nostoc flagelliforme CCNUN1	Nostoc				Hydrocoleum	3
74	A0A0S3P842_9NOSO	Uncharacterized protein	Bacteria	Cyanobacteria	Nostoc sp. NIES-3756	Nostoc				Hydrococcus	3
75	A0A1Z4J099_9CYAN	Uncharacterized protein	Bacteria	Cyanobacteria	Scytonema sp. HK-05	Scytonema				Roseofilum	3
76	A0A1Z4HIP3_9NOSO	Uncharacterized protein	Bacteria	Cyanobacteria	Nostoc carneum NIES-2107	Nostoc				Gloeocapsa	3
77	A0A367Q2T1_9NOSO	Uncharacterized protein	Bacteria	Cyanobacteria	Nostoc minutum NIES-26	Nostoc				Chroococcidiopsis	3
78	K7W0K3_9NOST	von Willebrand factor A domain-containing protein	Bacteria	Cyanobacteria	Anabaena sp. 90	Anabaena				Verrucomicrobiales	3
79	A0A0V7ZMK2_9CYAN	Sulphatase-modifying factor protein	Bacteria	Cyanobacteria	Mastigocoleus testarum BC008	Mastigocoleus				Stanieria	3
80	A0A235IAX0_9NOSO	Uncharacterized protein	Bacteria	Cyanobacteria	Nostoc sp. 'Peltigera membranacea cyanobiont' 213	Nostoc				Planctomycetaceae	3
81	A0A1Z4KJG3_ANAVA	Uncharacterized protein	Bacteria	Cyanobacteria	Trichormus variabilis NIES-23	Trichormus				Hassallia	2
82	A0A2A2TCX6_9CYAN	Sulphatase-modifying factor protein	Bacteria	Cyanobacteria	Calothrix elsteri CCALA 953	Calothrix				Richelia	2
83	Q113L4_TRIEI	Uncharacterized protein	Bacteria	Cyanobacteria	Trichodesmium erythraeum (strain IMS101)	Trichodesmium				Microcoleaceae	2
84	A0A350Y5V9_9CYAN	Formylglycine-generating enzyme family protein	Bacteria	Cyanobacteria	Cyanobacteria bacterium UBA11370	Cyanobacteria				Gammaproteobacteria	2
85	A0A359N6T9_9CYAN	Formylglycine-generating enzyme family protein	Bacteria	Cyanobacteria	Cyanobacteria bacterium UBA11148	Cyanobacteria				Chrysosporum	2
86	A0A1B7V7H8_9NOST	Uncharacterized protein	Bacteria	Cyanobacteria	Anabaena sp. LE011-02	Anabaena				Aphanothece	2
87	A0A2W4TEG7_9GAMM	Uncharacterized protein	Bacteria	Proteobacteria	Candidatus Methyloumidiphilus alinensis	Candidatus				Phycisphaerae	2
88	A0A367RVQ9_9NOSO	Sulphatase-modifying factor protein	Bacteria	Cyanobacteria	Nostoc minutum NIES-26	Nostoc				Planctomycetales	2
89	A0A166IF77_NODSP	Sulphatase-modifying factor protein	Bacteria	Cyanobacteria	Nodularia spumigena CENA596	Nodularia				Snowella	2
90	A0A2K8T5M9_9NOSO	Formylglycine-generating enzyme, required for sulfatase activity, containings SUMF1/FGE domain	Bacteria	Cyanobacteria	Nostoc flagelliforme CCNUN1	Nostoc				uncultured bacterium	2
91	A0A1Z4G8A4_9CYAN	Uncharacterized protein	Bacteria	Cyanobacteria	Calothrix sp. NIES-2098	Calothrix				Haliscomenobacter	1
92	A0A0M0SEZ6_9CYAN	Sulfatase-modifying factor protein	Bacteria	Cyanobacteria	Hapalosiphon sp. MRB220	Hapalosiphon				Opitutales	1
93	A0A0B0QQ48_APHFL	Uncharacterized protein	Bacteria	Cyanobacteria	Aphanizomenon flos-aquae 2012/KM1/D3	Aphanizomenon				Gimesia	1
94	A0A252DS83_9NOSO	Peptidase C14	Bacteria	Cyanobacteria	Nostoc sp. RF31Y	Nostoc				Thiorhodococcus	1
95	A0A252E4F8_9NOSO	Peptidase C14	Bacteria	Cyanobacteria	Nostoc sp. 106C	Nostoc				Prochloron	1
96	K9UZZ9_9CYAN	Sulphatase-modifying factor protein	Bacteria	Cyanobacteria	Calothrix sp. PCC 6303	Calothrix				Crinalium	1
97	A0A1Z4TM38_9CYAN	Uncharacterized protein	Bacteria	Cyanobacteria	Fischerella sp. NIES-4106	Fischerella				Opitutae	1
98	A0A139X0L9_9CYAN	Uncharacterized protein	Bacteria	Cyanobacteria	Scytonema hofmannii PCC 7110	Scytonema				Halothece	1
99	A0A1Y0RJV9_9CYAN	Uncharacterized protein	Bacteria	Cyanobacteria	Nostocales cyanobacterium HT-58-2	Nostocales				Cyanosarcina	1
100	A0A399WHT1_9BACT	Uncharacterized protein	Bacteria	Planctomycetes	Candidatus Brocadia sp.	Candidatus				Thiotrichaceae	1
101	A0A1B7WYR1_APHFL	Uncharacterized protein	Bacteria	Cyanobacteria	Aphanizomenon flos-aquae WA102	Aphanizomenon				Pelagibaca	1
102	A0A1U7IFG5_9CYAN	Uncharacterized protein	Bacteria	Cyanobacteria	Phormidium ambiguum IAM M-71	Phormidium				Rhodopila	1
103	A0A1H3B849_THIRO	Formylglycine-generating enzyme, required for sulfatase activity, contains SUMF1/FGE domain	Bacteria	Proteobacteria	Thiocapsa roseopersicina	Thiocapsa				[Oscillatoria]	1
104	A0A350Y840_9CYAN	Serine/threonine protein kinase	Bacteria	Cyanobacteria	Cyanobacteria bacterium UBA11370	Cyanobacteria				Acidobacteria	1
105	A0A359NJV9_9CYAN	Serine/threonine protein kinase	Bacteria	Cyanobacteria	Cyanobacteria bacterium UBA11148	Cyanobacteria				Rhodospira	1
106	A0A367Q2R6_9NOSO	Serine/threonine-protein kinase pkn1	Bacteria	Cyanobacteria	Nostoc minutum NIES-26	Nostoc				Pirellula	1
107	K9PTL6_9CYAN	Sulphatase-modifying factor protein	Bacteria	Cyanobacteria	Calothrix sp. PCC 7507	Calothrix				Planctopirus	1
108	A0A352AFL0_9CYAN	Uncharacterized protein	Bacteria	Cyanobacteria	Cyanobacteria bacterium UBA9273	Cyanobacteria				Deltaproteobacteria	1
109	A0A355HP42_9CYAN	Uncharacterized protein	Bacteria	Cyanobacteria	Cyanobacteria bacterium UBA8803	Cyanobacteria				Desulfovibrionaceae	1
110	A0A0K2LYU3_9NOST	Uncharacterized protein	Bacteria	Cyanobacteria	Anabaena sp. WA102	Anabaena				Chloracidobacterium	1
111	A0A2A2TP12_9CYAN	Uncharacterized protein	Bacteria	Cyanobacteria	Calothrix elsteri CCALA 953	Calothrix				Total	1656
112	A0A355DYF0_9CYAN	Formylglycine-generating enzyme family protein	Bacteria	Cyanobacteria	Cyanobacteria bacterium UBA11162	Cyanobacteria
113	K9RBX1_9CYAN	Uncharacterized protein	Bacteria	Cyanobacteria	Rivularia sp. PCC 7116	Rivularia
114	A0A1E5QHN3_9CYAN	Uncharacterized protein	Bacteria	Cyanobacteria	Desertifilum sp. IPPAS B-1220	Desertifilum
115	A0A1U7NBJ8_9CYAN	Uncharacterized protein	Bacteria	Cyanobacteria	Moorea bouillonii PNG	Moorea
116	A0A1Z4J4U3_9CYAN	Uncharacterized protein	Bacteria	Cyanobacteria	Scytonema sp. HK-05	Scytonema
117	Q114T4_TRIEI	Uncharacterized protein	Bacteria	Cyanobacteria	Trichodesmium erythraeum (strain IMS101)	Trichodesmium
118	Q114T1_TRIEI	Uncharacterized protein	Bacteria	Cyanobacteria	Trichodesmium erythraeum (strain IMS101)	Trichodesmium
119	I4IVC9_MICAE	Uncharacterized protein	Bacteria	Cyanobacteria	Microcystis aeruginosa PCC 9701	Microcystis
120	A0A0A1VUS0_MICAE	Serine/threonine kinase	Bacteria	Cyanobacteria	Microcystis aeruginosa NIES-44	Microcystis
121	A0A1D8TKT8_9CYAN	Uncharacterized protein	Bacteria	Cyanobacteria	Moorea producens PAL-8-15-08-1	Moorea
122	A0A2H6L6K4_MICAE	Uncharacterized protein	Bacteria	Cyanobacteria	Microcystis aeruginosa NIES-87	Microcystis
123	B0JSH4_MICAN	Uncharacterized protein	Bacteria	Cyanobacteria	Microcystis aeruginosa (strain NIES-843)	Microcystis
124	A0A352AIY4_9CYAN	Formylglycine-generating enzyme family protein	Bacteria	Cyanobacteria	Cyanobacteria bacterium UBA9273	Cyanobacteria
125	K9R5B8_9CYAN	Uncharacterized protein	Bacteria	Cyanobacteria	Rivularia sp. PCC 7116	Rivularia
126	A0A2Z6D2S0_9NOSO	Uncharacterized protein	Bacteria	Cyanobacteria	Nostoc sp. HK-01	Nostoc
127	B4VQ69_9CYAN	Conserved domain protein	Bacteria	Cyanobacteria	Coleofasciculus chthonoplastes PCC 7420	Coleofasciculus
128	A0A1B7UW47_9NOST	Uncharacterized protein	Bacteria	Cyanobacteria	Anabaena sp. AL09	Anabaena
129	A0A1Z4Q060_9CYAN	Uncharacterized protein	Bacteria	Cyanobacteria	Scytonema sp. NIES-4073	Scytonema
130	A0A0T7BM37_9CYAN	Uncharacterized protein	Bacteria	Cyanobacteria	Calothrix sp. 336/3	Calothrix
131	A0A352APW0_9CYAN	Formylglycine-generating enzyme family protein	Bacteria	Cyanobacteria	Cyanobacteria bacterium UBA9273	Cyanobacteria
132	A0A355HPA4_9CYAN	Formylglycine-generating enzyme family protein	Bacteria	Cyanobacteria	Cyanobacteria bacterium UBA8803	Cyanobacteria
133	F4XSU3_9CYAN	Uncharacterized protein	Bacteria	Cyanobacteria	Moorea producens 3L	Moorea
134	A0A355HQC1_9CYAN	Uncharacterized protein	Bacteria	Cyanobacteria	Cyanobacteria bacterium UBA8803	Cyanobacteria
135	A0A352APV9_9CYAN	Uncharacterized protein	Bacteria	Cyanobacteria	Cyanobacteria bacterium UBA9273	Cyanobacteria
136	A0A357GHY4_9CYAN	Formylglycine-generating enzyme family protein	Bacteria	Cyanobacteria	Cyanobacteria bacterium UBA11159	Cyanobacteria
137	A0A358YHY0_9CYAN	Formylglycine-generating enzyme family protein	Bacteria	Cyanobacteria	Cyanobacteria bacterium UBA11149	Cyanobacteria
138	A0A352XGI9_9CYAN	Formylglycine-generating enzyme family protein	Bacteria	Cyanobacteria	Cyanobacteria bacterium UBA11367	Cyanobacteria
139	A0A357PA49_9CYAN	Formylglycine-generating enzyme family protein	Bacteria	Cyanobacteria	Cyanobacteria bacterium UBA11153	Cyanobacteria
140	A0A354ZVA3_9CYAN	Formylglycine-generating enzyme family protein	Bacteria	Cyanobacteria	Cyanobacteria bacterium UBA11166	Cyanobacteria
141	A0A353A4W8_9CYAN	Formylglycine-generating enzyme family protein	Bacteria	Cyanobacteria	Cyanobacteria bacterium UBA11366	Cyanobacteria
142	A0A0M0SNA4_9CYAN	Uncharacterized protein	Bacteria	Cyanobacteria	Hapalosiphon sp. MRB220	Hapalosiphon
143	A0A1U7MYG8_9CYAN	Uncharacterized protein	Bacteria	Cyanobacteria	Moorea bouillonii PNG	Moorea
144	A0A1Z4SZ33_9CYAN	Uncharacterized protein	Bacteria	Cyanobacteria	Calothrix sp. NIES-4105	Calothrix
145	A0A2H2Y2Y0_9CYAN	Uncharacterized protein	Bacteria	Cyanobacteria	Calothrix sp. NIES-4071	Calothrix
146	A0ZGI5_NODSP	Uncharacterized protein	Bacteria	Cyanobacteria	Nodularia spumigena CCY9414	Nodularia
147	A0A0V7ZKA4_9CYAN	Uncharacterized protein	Bacteria	Cyanobacteria	Mastigocoleus testarum BC008	Mastigocoleus
148	K9PD35_9CYAN	Sulphatase-modifying factor protein	Bacteria	Cyanobacteria	Calothrix sp. PCC 7507	Calothrix
149	A0A1U7IF92_9CYAN	Uncharacterized protein	Bacteria	Cyanobacteria	Phormidium ambiguum IAM M-71	Phormidium
150	B2JAV5_NOSP7	Uncharacterized protein	Bacteria	Cyanobacteria	Nostoc punctiforme (strain ATCC 29133 / PCC 73102)	Nostoc
151	A0A1E4QBK2_MICAE	Serine/threonine protein kinase	Bacteria	Cyanobacteria	Microcystis aeruginosa NIES-98	Microcystis
152	K9R433_9CYAN	Uncharacterized protein	Bacteria	Cyanobacteria	Rivularia sp. PCC 7116	Rivularia
153	A0A2A2TIT6_9CYAN	Peptidase C14	Bacteria	Cyanobacteria	Calothrix elsteri CCALA 953	Calothrix
154	A0A1V4BM89_MICAE	Uncharacterized protein	Bacteria	Cyanobacteria	Microcystis aeruginosa KW	Microcystis
155	F4XUA0_9CYAN	Uncharacterized protein	Bacteria	Cyanobacteria	Moorea producens 3L	Moorea
156	K9RKJ4_9CYAN	Uncharacterized protein	Bacteria	Cyanobacteria	Rivularia sp. PCC 7116	Rivularia
157	A0A7H6_9CAUD	Uncharacterized protein	Viruses		Microcystis virus Ma-LMM01	Microcystis
158	L7E2M1_MICAE	Uncharacterized protein	Bacteria	Cyanobacteria	Microcystis aeruginosa TAIHU98	Microcystis
159	A0A1B7WSR6_9NOST	Uncharacterized protein	Bacteria	Cyanobacteria	Anabaena sp. MDT14b	Anabaena
160	K9ZRY0_ANACC	Sulphatase-modifying factor protein	Bacteria	Cyanobacteria	Anabaena cylindrica (strain ATCC 27899 / PCC 7122)	Anabaena
161	A0A1Z4GVD7_9CYAN	Uncharacterized protein	Bacteria	Cyanobacteria	Calothrix sp. NIES-2100	Calothrix
162	A0A075BSL8_9CAUD	Uncharacterized protein	Viruses		Microcystis phage MaMV-DC	Microcystis
163	A0A1D8TKS8_9CYAN	Uncharacterized protein	Bacteria	Cyanobacteria	Moorea producens PAL-8-15-08-1	Moorea
164	A0A1U7IEW6_9CYAN	Uncharacterized protein	Bacteria	Cyanobacteria	Phormidium ambiguum IAM M-71	Phormidium
165	I4G0H8_MICAE	Uncharacterized protein	Bacteria	Cyanobacteria	Microcystis aeruginosa PCC 9443	Microcystis
166	A0A1D9FWG8_9CYAN	Uncharacterized protein	Bacteria	Cyanobacteria	Moorea producens JHB	Moorea
167	A0A1E4Q8K9_MICAE	Uncharacterized protein	Bacteria	Cyanobacteria	Microcystis aeruginosa NIES-98	Microcystis
168	A0A1Z4RAS0_9CYAN	Uncharacterized protein	Bacteria	Cyanobacteria	Calothrix sp. NIES-4101	Calothrix
169	U7QL89_9CYAN	Formylglycine-generating sulfatase enzyme family protein	Bacteria	Cyanobacteria	Lyngbya aestuarii BL J	Lyngbya
170	A0A1Z4RIY3_9CYAN	Uncharacterized protein	Bacteria	Cyanobacteria	Calothrix sp. NIES-4101	Calothrix
171	A0A1D9FTQ6_9CYAN	Uncharacterized protein	Bacteria	Cyanobacteria	Moorea producens JHB	Moorea
172	I4IDJ8_9CHRO	Genome sequencing data, contig C284	Bacteria	Cyanobacteria	Microcystis sp. T1-4	Microcystis
173	I4FKK6_MICAE	Uncharacterized protein	Bacteria	Cyanobacteria	Microcystis aeruginosa PCC 9717	Microcystis
174	A0A2E7VFZ0_9BACT	Uncharacterized protein (Fragment)	Bacteria	Verrucomicrobia	Opitutales bacterium	Opitutales
175	K9RDQ5_9CYAN	Uncharacterized protein	Bacteria	Cyanobacteria	Rivularia sp. PCC 7116	Rivularia
176	A0A0A1VX91_MICAE	Serine/threonine protein kinase	Bacteria	Cyanobacteria	Microcystis aeruginosa NIES-44	Microcystis
177	A0A1D9FUN1_9CYAN	Sulphatase-modifying factor protein	Bacteria	Cyanobacteria	Moorea producens JHB	Moorea
178	A0A2E7KA78_9PLAN	Uncharacterized protein	Bacteria	Planctomycetes	Gimesia sp.	Gimesia
179	A0A0M0SEP5_9CYAN	Uncharacterized protein	Bacteria	Cyanobacteria	Hapalosiphon sp. MRB220	Hapalosiphon
180	A0A1E5QHM0_9CYAN	Peptidase C14	Bacteria	Cyanobacteria	Desertifilum sp. IPPAS B-1220	Desertifilum
181	A0A0K1S5L6_9CHRO	Serine/threonine kinase	Bacteria	Cyanobacteria	Microcystis panniformis FACHB-1757	Microcystis
182	L7E7D1_MICAE	Uncharacterized protein	Bacteria	Cyanobacteria	Microcystis aeruginosa TAIHU98	Microcystis
183	I4FB18_MICAE	Uncharacterized protein	Bacteria	Cyanobacteria	Microcystis aeruginosa PCC 9432	Microcystis
184	A0A2P1UBA1_9CHRO	Serine/threonine-protein kinase pkn1	Bacteria	Cyanobacteria	Microcystis sp. MC19	Microcystis
185	A0A1Y0RKL1_9CYAN	Uncharacterized protein	Bacteria	Cyanobacteria	Nostocales cyanobacterium HT-58-2	Nostocales
186	A0A0D6YLM2_MASLA	Uncharacterized protein	Bacteria	Cyanobacteria	Mastigocladus laminosus UU774	Mastigocladus
187	A0A0T7BMT2_9CYAN	Uncharacterized protein	Bacteria	Cyanobacteria	Calothrix sp. 336/3	Calothrix
188	A0A2H6L4A4_MICAE	Uncharacterized protein	Bacteria	Cyanobacteria	Microcystis aeruginosa NIES-87	Microcystis
189	A0A1J1KSS1_9CYAN	Uncharacterized protein	Bacteria	Cyanobacteria	Planktothrix serta PCC 8927	Planktothrix
190	B4VQ79_9CYAN	Conserved domain protein	Bacteria	Cyanobacteria	Coleofasciculus chthonoplastes PCC 7420	Coleofasciculus
191	A0YV60_LYNSP	Uncharacterized protein	Bacteria	Cyanobacteria	Lyngbya sp. (strain PCC 8106)	Lyngbya
192	I4HFG7_MICAE	Uncharacterized protein	Bacteria	Cyanobacteria	Microcystis aeruginosa PCC 9808	Microcystis
193	S3J7A3_MICAE	Serine/threonine-protein kinase pkn1	Bacteria	Cyanobacteria	Microcystis aeruginosa SPC777	Microcystis
194	B0JNX3_MICAN	Uncharacterized protein	Bacteria	Cyanobacteria	Microcystis aeruginosa (strain NIES-843)	Microcystis
195	A0A139GLQ4_MICAE	Serine/threonine-protein kinase pkn1	Bacteria	Cyanobacteria	Microcystis aeruginosa NIES-88	Microcystis
196	I4FKK3_MICAE	Uncharacterized protein	Bacteria	Cyanobacteria	Microcystis aeruginosa PCC 9717	Microcystis
197	A0A1E4Q7G8_MICAE	Serine/threonine protein kinase	Bacteria	Cyanobacteria	Microcystis aeruginosa NIES-98	Microcystis
198	I4HFJ5_MICAE	Uncharacterized protein	Bacteria	Cyanobacteria	Microcystis aeruginosa PCC 9808	Microcystis
199	A0A1E4QAA9_MICAE	Uncharacterized protein	Bacteria	Cyanobacteria	Microcystis aeruginosa NIES-98	Microcystis
200	L7E3N9_MICAE	Uncharacterized protein	Bacteria	Cyanobacteria	Microcystis aeruginosa TAIHU98	Microcystis
201	A0A2L2XV24_9CHRO	Uncharacterized protein	Bacteria	Cyanobacteria	Microcystis sp. 0824	Microcystis
202	A0A2H6LA52_MICAE	Uncharacterized protein	Bacteria	Cyanobacteria	Microcystis aeruginosa NIES-87	Microcystis
203	A0A1V4BUH7_MICAE	Serine/threonine-protein kinase pkn1	Bacteria	Cyanobacteria	Microcystis aeruginosa KW	Microcystis
204	I4HR45_MICAE	Uncharacterized protein	Bacteria	Cyanobacteria	Microcystis aeruginosa PCC 9809	Microcystis
205	A0A139WYJ0_9CYAN	Uncharacterized protein	Bacteria	Cyanobacteria	Scytonema hofmannii PCC 7110	Scytonema
206	A0A1Z4GS89_9CYAN	Uncharacterized protein	Bacteria	Cyanobacteria	Calothrix sp. NIES-2100	Calothrix
207	A0A166I1L4_NODSP	Sulphatase-modifying factor protein	Bacteria	Cyanobacteria	Nodularia spumigena CENA596	Nodularia
208	I4GHC1_MICAE	Uncharacterized protein	Bacteria	Cyanobacteria	Microcystis aeruginosa PCC 7941	Microcystis
209	A0A2H6L475_MICAE	Uncharacterized protein	Bacteria	Cyanobacteria	Microcystis aeruginosa NIES-87	Microcystis
210	A0A139WT64_9CYAN	Uncharacterized protein	Bacteria	Cyanobacteria	Scytonema hofmannii PCC 7110	Scytonema
211	A0A1V4BUE1_MICAE	Serine/threonine-protein kinase pkn1	Bacteria	Cyanobacteria	Microcystis aeruginosa KW	Microcystis
212	A0A1V4BP48_MICAE	Peptidase C14	Bacteria	Cyanobacteria	Microcystis aeruginosa KW	Microcystis
213	K9V0F8_9CYAN	Sulphatase-modifying factor protein	Bacteria	Cyanobacteria	Calothrix sp. PCC 6303	Calothrix
214	U9VX31_9CYAN	Sulphatase-modifying factor protein	Bacteria	Cyanobacteria	Leptolyngbya sp. Heron Island J	Leptolyngbya
215	A0A1Q8ZHS6_9CYAN	Uncharacterized protein	Bacteria	Cyanobacteria	Leptolyngbya sp. 'hensonii'	Leptolyngbya
216	A0A0F5YK18_9CYAN	Uncharacterized protein	Bacteria	Cyanobacteria	Limnoraphis robusta CS-951	Limnoraphis
217	A0A218Q3D6_9CYAN	Uncharacterized protein	Bacteria	Cyanobacteria	Nodularia sp. NIES-3585	Nodularia
218	A0A1D8U2E2_9CYAN	Uncharacterized protein	Bacteria	Cyanobacteria	Moorea producens PAL-8-15-08-1	Moorea
219	A0A1D2P5P6_9CYAN	Uncharacterized protein	Bacteria	Cyanobacteria	Scytonema millei VB511283	Scytonema
220	I4G6I8_MICAE	Uncharacterized protein	Bacteria	Cyanobacteria	Microcystis aeruginosa PCC 9443	Microcystis
221	A0A1Z4J4Y7_9CYAN	Uncharacterized protein	Bacteria	Cyanobacteria	Scytonema sp. HK-05	Scytonema
222	I4HZ96_MICAE	Uncharacterized protein	Bacteria	Cyanobacteria	Microcystis aeruginosa PCC 9808	Microcystis
223	A0A0D6YA04_MASLA	Uncharacterized protein	Bacteria	Cyanobacteria	Mastigocladus laminosus UU774	Mastigocladus
224	A0A251WJ26_9CYAN	Uncharacterized protein	Bacteria	Cyanobacteria	Alkalinema sp. CACIAM 70d	Alkalinema
225	A0A1D8TNN5_9CYAN	Uncharacterized protein	Bacteria	Cyanobacteria	Moorea producens PAL-8-15-08-1	Moorea
226	B0JTN7_MICAN	Uncharacterized protein	Bacteria	Cyanobacteria	Microcystis aeruginosa (strain NIES-843)	Microcystis
227	A0A0T7BTD9_9CYAN	Peptidase C14	Bacteria	Cyanobacteria	Calothrix sp. 336/3	Calothrix
228	A0A2S0PYS3_NODSP	Serine/threonine-protein kinase pkn1	Bacteria	Cyanobacteria	Nodularia spumigena UHCC 0039	Nodularia
229	A0A0K1S877_9CHRO	Uncharacterized protein	Bacteria	Cyanobacteria	Microcystis panniformis FACHB-1757	Microcystis
230	A0A1B7X4H2_APHFL	Uncharacterized protein	Bacteria	Cyanobacteria	Aphanizomenon flos-aquae WA102	Aphanizomenon
231	A0A1D9FUR4_9CYAN	Uncharacterized protein	Bacteria	Cyanobacteria	Moorea producens JHB	Moorea
232	A0A1B7UTX6_9NOST	Uncharacterized protein	Bacteria	Cyanobacteria	Anabaena sp. LE011-02	Anabaena
233	A0A0K1S8D7_9CHRO	Uncharacterized protein	Bacteria	Cyanobacteria	Microcystis panniformis FACHB-1757	Microcystis
234	A0A251WHZ3_9CYAN	Uncharacterized protein	Bacteria	Cyanobacteria	Alkalinema sp. CACIAM 70d	Alkalinema
235	I4IUW6_MICAE	Genome sequencing data, contig C284	Bacteria	Cyanobacteria	Microcystis aeruginosa PCC 9701	Microcystis
236	A0A2A2TCX3_9CYAN	Uncharacterized protein	Bacteria	Cyanobacteria	Calothrix elsteri CCALA 953	Calothrix
237	A0A0M4TPA8_9NOSO	Sulfatase-modifying factor protein	Bacteria	Cyanobacteria	Nostoc piscinale CENA21	Nostoc
238	A0A1E5QK80_9CYAN	Uncharacterized protein	Bacteria	Cyanobacteria	Desertifilum sp. IPPAS B-1220	Desertifilum
239	I4H235_MICAE	Uncharacterized protein	Bacteria	Cyanobacteria	Microcystis aeruginosa PCC 9807	Microcystis
240	A0A1V5XWM6_9BACT	Serine/threonine-protein kinase PrkC	Bacteria	Candidatus Sumerlaeota	candidate division BRC1 bacterium ADurb.Bin183	candidate
241	B4VQ66_9CYAN	Conserved domain protein	Bacteria	Cyanobacteria	Coleofasciculus chthonoplastes PCC 7420	Coleofasciculus
242	F4Y1G1_9CYAN	Uncharacterized protein	Bacteria	Cyanobacteria	Moorea producens 3L	Moorea
243	A0A1D9FTQ1_9CYAN	Uncharacterized protein	Bacteria	Cyanobacteria	Moorea producens JHB	Moorea
244	A0A218PY96_9CYAN	Uncharacterized protein	Bacteria	Cyanobacteria	Nodularia sp. NIES-3585	Nodularia
245	A0A139GKX8_MICAE	Sulfatase-modifying factor 1	Bacteria	Cyanobacteria	Microcystis aeruginosa NIES-88	Microcystis
246	A0A168TQU1_9CYAN	Uncharacterized protein	Bacteria	Cyanobacteria	Phormidium willei BDU 130791	Phormidium
247	L7EAF6_MICAE	NB-ARC domain protein	Bacteria	Cyanobacteria	Microcystis aeruginosa TAIHU98	Microcystis
248	S3IWG8_MICAE	Serine/threonine-protein kinase pkn1	Bacteria	Cyanobacteria	Microcystis aeruginosa SPC777	Microcystis
249	A0A0M4U0V6_9NOSO	Sulfatase-modifying factor protein	Bacteria	Cyanobacteria	Nostoc piscinale CENA21	Nostoc
250	A0A1Z4TJL5_9CYAN	Uncharacterized protein	Bacteria	Cyanobacteria	Fischerella sp. NIES-4106	Fischerella
251	I4FDX2_MICAE	Sulfatase-modifying factor 1	Bacteria	Cyanobacteria	Microcystis aeruginosa PCC 9432	Microcystis
252	A0A1B7VHV4_9NOST	Uncharacterized protein	Bacteria	Cyanobacteria	Anabaena sp. WA113	Anabaena
253	I4HZX4_MICAE	Similar to tr|Q8YS65|Q8YS65	Bacteria	Cyanobacteria	Microcystis aeruginosa PCC 9809	Microcystis
254	A0A161XMZ0_NODSP	Uncharacterized protein	Bacteria	Cyanobacteria	Nodularia spumigena CENA596	Nodularia
255	A0A218QHJ1_9CYAN	Serine/threonine protein kinase	Bacteria	Cyanobacteria	Tolypothrix sp. NIES-4075	Tolypothrix
256	A0A0M0SR26_9CYAN	ATPase	Bacteria	Cyanobacteria	Hapalosiphon sp. MRB220	Hapalosiphon
257	I4I2S3_MICAE	Uncharacterized protein	Bacteria	Cyanobacteria	Microcystis aeruginosa PCC 9809	Microcystis
258	A0A1Q8Z599_9CYAN	Uncharacterized protein	Bacteria	Cyanobacteria	Leptolyngbya sp. 'hensonii'	Leptolyngbya
259	A0A1Z4HK74_9NOSO	Uncharacterized protein	Bacteria	Cyanobacteria	Nostoc carneum NIES-2107	Nostoc
260	A0A352Y6H1_9CYAN	Sulfatase-modifying factor protein	Bacteria	Cyanobacteria	Cyanobacteria bacterium UBA11368	Cyanobacteria
261	A0A2G4F4N5_9CYAN	Sulfatase-modifying factor protein	Bacteria	Cyanobacteria	Tychonema bourrellyi FEM_GT703	Tychonema
262	A0A1Q8ZF99_9CYAN	Uncharacterized protein	Bacteria	Cyanobacteria	Leptolyngbya sp. 'hensonii'	Leptolyngbya
263	Q10WS5_TRIEI	Uncharacterized protein	Bacteria	Cyanobacteria	Trichodesmium erythraeum (strain IMS101)	Trichodesmium
264	I4GH86_MICAE	Uncharacterized protein	Bacteria	Cyanobacteria	Microcystis aeruginosa PCC 7941	Microcystis
265	A0A2T1EMG7_9CYAN	Uncharacterized protein	Bacteria	Cyanobacteria	Leptolyngbya frigida ULC18	Leptolyngbya
266	A0A1D8U2H3_9CYAN	Uncharacterized protein	Bacteria	Cyanobacteria	Moorea producens PAL-8-15-08-1	Moorea
267	A0A1Z4TRX1_9CYAN	Uncharacterized protein	Bacteria	Cyanobacteria	Fischerella sp. NIES-4106	Fischerella
268	A0A1Z4KPZ2_ANAVA	Uncharacterized protein	Bacteria	Cyanobacteria	Trichormus variabilis NIES-23	Trichormus
269	Q8YLE2_NOSS1	Alr5360 protein	Bacteria	Cyanobacteria	Nostoc sp. (strain PCC 7120 / SAG 25.82 / UTEX 2576)	Nostoc
270	A0A358TN41_9NOSO	Formylglycine-generating enzyme family protein	Bacteria	Cyanobacteria	Nostoc sp. UBA8866	Nostoc
271	A0A1Z4QIX2_9NOST	Uncharacterized protein	Bacteria	Cyanobacteria	Cylindrospermum sp. NIES-4074	Cylindrospermum
272	A0A2N6KJE0_9CYAN	Uncharacterized protein	Bacteria	Cyanobacteria	Fischerella thermalis CCMEE 5268	Fischerella
273	A0A0C2QLW1_9CYAN	Sulfatase-modifying factor protein	Bacteria	Cyanobacteria	Scytonema tolypothrichoides VB-61278	Scytonema
274	A0A2I8A5W3_9NOSO	Uncharacterized protein	Bacteria	Cyanobacteria	Nostoc sp. CENA543	Nostoc
275	A0A2N6KRP3_9CYAN	Uncharacterized protein	Bacteria	Cyanobacteria	Fischerella thermalis CCMEE 5273	Fischerella
276	K7WNY8_9NOST	Sulfatase-modifying factor domain-containing protein	Bacteria	Cyanobacteria	Anabaena sp. 90	Anabaena
277	A0A0M2PYT7_PROHO	Uncharacterized protein	Bacteria	Cyanobacteria	Prochlorothrix hollandica PCC 9006 = CALU 1027	Prochlorothrix
278	A0A0C1QLZ1_9CYAN	Uncharacterized protein	Bacteria	Cyanobacteria	Tolypothrix bouteillei VB521301	Tolypothrix
279	A0A350XBP2_9CYAN	Peptidase C14	Bacteria	Cyanobacteria	Cyanobacteria bacterium UBA11372	Cyanobacteria
280	A0A0M2Q1V7_PROHO	Uncharacterized protein	Bacteria	Cyanobacteria	Prochlorothrix hollandica PCC 9006 = CALU 1027	Prochlorothrix
281	A0A2T1BZ96_9CYAN	Serine/threonine protein kinase	Bacteria	Cyanobacteria	Merismopedia glauca CCAP 1448/3	Merismopedia
282	K7W3I8_9NOST	Uncharacterized protein	Bacteria	Cyanobacteria	Anabaena sp. 90	Anabaena
283	A0A2H6BMZ7_MICAE	Serine/threonine protein kinase	Bacteria	Cyanobacteria	Microcystis aeruginosa NIES-298	Microcystis
284	A0A1E4QAE1_MICAE	Uncharacterized protein	Bacteria	Cyanobacteria	Microcystis aeruginosa NIES-98	Microcystis
285	I4HFG5_MICAE	Uncharacterized protein	Bacteria	Cyanobacteria	Microcystis aeruginosa PCC 9808	Microcystis
286	B4VYT1_9CYAN	Conserved domain protein	Bacteria	Cyanobacteria	Coleofasciculus chthonoplastes PCC 7420	Coleofasciculus
287	I4HFJ2_MICAE	Uncharacterized protein	Bacteria	Cyanobacteria	Microcystis aeruginosa PCC 9808	Microcystis
288	I4F7N8_MICAE	Uncharacterized protein	Bacteria	Cyanobacteria	Microcystis aeruginosa PCC 9432	Microcystis
289	A0A1D2P8Q9_9CYAN	Peptidase C14	Bacteria	Cyanobacteria	Scytonema millei VB511283	Scytonema
290	A0A1B7V6Y4_9NOST	Uncharacterized protein	Bacteria	Cyanobacteria	Anabaena sp. AL09	Anabaena
291	I4H990_MICAE	Uncharacterized protein	Bacteria	Cyanobacteria	Microcystis aeruginosa PCC 9807	Microcystis
292	A0A1B7W942_9NOST	Uncharacterized protein	Bacteria	Cyanobacteria	Anabaena sp. MDT14b	Anabaena
293	Q113F4_TRIEI	Uncharacterized protein	Bacteria	Cyanobacteria	Trichodesmium erythraeum (strain IMS101)	Trichodesmium
294	A0A1B7W7W0_9NOST	Uncharacterized protein	Bacteria	Cyanobacteria	Anabaena sp. CRKS33	Anabaena
295	A0A0K1S150_9CHRO	Serine/threonine kinase	Bacteria	Cyanobacteria	Microcystis panniformis FACHB-1757	Microcystis
296	B4VQ70_9CYAN	Conserved domain protein	Bacteria	Cyanobacteria	Coleofasciculus chthonoplastes PCC 7420	Coleofasciculus
297	U7QLA9_9CYAN	Formylglycine-generating sulfatase enzyme family protein	Bacteria	Cyanobacteria	Lyngbya aestuarii BL J	Lyngbya
298	I4GTG2_MICAE	Sulfatase-modifying factor 1	Bacteria	Cyanobacteria	Microcystis aeruginosa PCC 9806	Microcystis
299	A0A1D8TL18_9CYAN	Uncharacterized protein	Bacteria	Cyanobacteria	Moorea producens PAL-8-15-08-1	Moorea
300	A0A354W8W5_9CYAN	Uncharacterized protein	Bacteria	Cyanobacteria	Planktothrix sp. UBA10369	Planktothrix
301	A0A139GJL6_MICAE	Uncharacterized protein	Bacteria	Cyanobacteria	Microcystis aeruginosa NIES-88	Microcystis
302	S3JNL8_MICAE	Serine/threonine-protein kinase pkn1	Bacteria	Cyanobacteria	Microcystis aeruginosa SPC777	Microcystis
303	A0A139WVP8_9CYAN	Uncharacterized protein	Bacteria	Cyanobacteria	Scytonema hofmannii PCC 7110	Scytonema
304	A0ZF71_NODSP	Serine/threonine kinase	Bacteria	Cyanobacteria	Nodularia spumigena CCY9414	Nodularia
305	A0A139WX72_9CYAN	Uncharacterized protein	Bacteria	Cyanobacteria	Scytonema hofmannii PCC 7110	Scytonema
306	A0A1Q8ZDL2_9CYAN	Uncharacterized protein	Bacteria	Cyanobacteria	Leptolyngbya sp. 'hensonii'	Leptolyngbya
307	S3J8U2_MICAE	Serine/threonine-protein kinase pkn1	Bacteria	Cyanobacteria	Microcystis aeruginosa SPC777	Microcystis
308	U5DM65_9CHRO	Uncharacterized protein	Bacteria	Cyanobacteria	Rubidibacter lacunae KORDI 51-2	Rubidibacter
309	L7EAJ5_MICAE	Uncharacterized protein	Bacteria	Cyanobacteria	Microcystis aeruginosa TAIHU98	Microcystis
310	K9EIE3_9CYAN	Uncharacterized protein	Bacteria	Cyanobacteria	Leptolyngbya sp. PCC 7375	Leptolyngbya
311	A0A235J454_9NOSO	Peptidase C14	Bacteria	Cyanobacteria	Nostoc sp. 'Peltigera membranacea cyanobiont' 232	Nostoc
312	A0A1Z4IXR8_9CYAN	Uncharacterized protein	Bacteria	Cyanobacteria	Scytonema sp. HK-05	Scytonema
313	A0A1U7IF11_9CYAN	Uncharacterized protein	Bacteria	Cyanobacteria	Phormidium ambiguum IAM M-71	Phormidium
314	A0A352AA54_9CYAN	Sulphatase-modifying factor protein	Bacteria	Cyanobacteria	Cyanobacteria bacterium UBA9273	Cyanobacteria
315	A0A2W4ZGX2_9CYAN	Uncharacterized protein (Fragment)	Bacteria	Cyanobacteria	Phormidesmis priestleyi	Phormidesmis
316	K9ELT5_9CYAN	Uncharacterized protein	Bacteria	Cyanobacteria	Leptolyngbya sp. PCC 7375	Leptolyngbya
317	A0A252E4Z9_9NOSO	Sulfatase-modifying factor protein	Bacteria	Cyanobacteria	Nostoc sp. T09	Nostoc
318	A0A139XFB5_9CYAN	Uncharacterized protein	Bacteria	Cyanobacteria	Scytonema hofmannii PCC 7110	Scytonema
319	A0A2T1EMJ8_9CYAN	Formylglycine-generating enzyme family protein	Bacteria	Cyanobacteria	Leptolyngbya frigida ULC18	Leptolyngbya
320	K9SUD2_9SYNE	Uncharacterized protein	Bacteria	Cyanobacteria	Synechococcus sp. PCC 7502	Synechococcus
321	A0A1Z4ING1_9CYAN	Uncharacterized protein	Bacteria	Cyanobacteria	Scytonema sp. HK-05	Scytonema
322	K9X7G0_9NOST	Uncharacterized protein	Bacteria	Cyanobacteria	Cylindrospermum stagnale PCC 7417	Cylindrospermum
323	I4FR45_MICAE	Uncharacterized protein	Bacteria	Cyanobacteria	Microcystis aeruginosa PCC 9717	Microcystis
324	A0A355HQC0_9CYAN	Uncharacterized protein	Bacteria	Cyanobacteria	Cyanobacteria bacterium UBA8803	Cyanobacteria
325	A0A352AIG1_9CYAN	Uncharacterized protein	Bacteria	Cyanobacteria	Cyanobacteria bacterium UBA9273	Cyanobacteria
326	I4GJ49_MICAE	Similar to tr|Q8YS65|Q8YS65	Bacteria	Cyanobacteria	Microcystis aeruginosa PCC 7941	Microcystis
327	A0A0N8KPY7_9CYAN	Uncharacterized protein	Bacteria	Cyanobacteria	Phormidium sp. OSCR	Phormidium
328	K9F0R2_9CYAN	Uncharacterized protein	Bacteria	Cyanobacteria	Leptolyngbya sp. PCC 7375	Leptolyngbya
329	A0A352ZL15_9CYAN	Peptidase C14	Bacteria	Cyanobacteria	Cyanobacteria bacterium UBA11369	Cyanobacteria
330	A0A351L376_9CYAN	Peptidase C14	Bacteria	Cyanobacteria	Cyanobacteria bacterium UBA11371	Cyanobacteria
331	W6FYE8_NODSP	Uncharacterized protein	Bacteria	Cyanobacteria	Nodularia spumigena CCY9414	Nodularia
332	A0A328IK84_9CYAN	Uncharacterized protein	Bacteria	Cyanobacteria	Hapalosiphonaceae cyanobacterium JJU2	Hapalosiphonaceae
333	A0A1U7GTI7_9CYAN	Uncharacterized protein	Bacteria	Cyanobacteria	Fischerella major NIES-592	Fischerella
334	A0A2N6MFU5_9CYAN	Uncharacterized protein	Bacteria	Cyanobacteria	Fischerella thermalis CCMEE 5330	Fischerella
335	A0A0B0QLW6_APHFL	Sulfatase-modifying factor domain-containing protein	Bacteria	Cyanobacteria	Aphanizomenon flos-aquae 2012/KM1/D3	Aphanizomenon
336	I4H9C2_MICAE	Uncharacterized protein	Bacteria	Cyanobacteria	Microcystis aeruginosa PCC 9807	Microcystis
337	A0A0S3TLR8_9CYAN	Uncharacterized protein	Bacteria	Cyanobacteria	Fischerella sp. NIES-3754	Fischerella
338	K9QS69_NOSS7	Uncharacterized protein	Bacteria	Cyanobacteria	Nostoc sp. (strain ATCC 29411 / PCC 7524)	Nostoc
339	A0A0C1XUY7_9CYAN	Serine/threonine protein kinase	Bacteria	Cyanobacteria	Hassallia byssoidea VB512170	Hassallia
340	G2E222_9GAMM	Sulphatase-modifying factor protein	Bacteria	Proteobacteria	Thiorhodococcus drewsii AZ1	Thiorhodococcus
341	B7KGM8_CYAP7	Uncharacterized protein	Bacteria	Cyanobacteria	Cyanothece sp. (strain PCC 7424)	Cyanothece
342	A0A328V5H4_9CYAN	Serine/threonine protein kinase	Bacteria	Cyanobacteria	Arthrospira sp. O9.13F	Arthrospira
343	K9V0F3_9CYAN	Sulphatase-modifying factor protein	Bacteria	Cyanobacteria	Calothrix sp. PCC 6303	Calothrix
344	I4FU57_MICAE	Sulfatase-modifying factor 1	Bacteria	Cyanobacteria	Microcystis aeruginosa PCC 9717	Microcystis
345	H1WF99_9CYAN	Serine/threonine protein kinase	Bacteria	Cyanobacteria	Arthrospira sp. PCC 8005	Arthrospira
346	A0A2T1DNK0_9CYAN	Sulfatase-modifying factor protein	Bacteria	Cyanobacteria	Phormidesmis priestleyi ULC007	Phormidesmis
347	A0A1Z4TUK4_9CYAN	Uncharacterized protein	Bacteria	Cyanobacteria	Fischerella sp. NIES-4106	Fischerella
348	A0A251W8N8_9CYAN	Uncharacterized protein	Bacteria	Cyanobacteria	Alkalinema sp. CACIAM 70d	Alkalinema
349	A8ZQB7_ACAM1	Uncharacterized protein	Bacteria	Cyanobacteria	Acaryochloris marina (strain MBIC 11017)	Acaryochloris
350	A0A166JNJ7_NODSP	Uncharacterized protein	Bacteria	Cyanobacteria	Nodularia spumigena CENA596	Nodularia
351	W6FNE5_NODSP	Serine/threonine protein kinase	Bacteria	Cyanobacteria	Nodularia spumigena CCY9414	Nodularia
352	A0A166JY06_NODSP	Sulfatase-modifying factor protein	Bacteria	Cyanobacteria	Nodularia spumigena CENA596	Nodularia
353	K9F689_9CYAN	Uncharacterized protein	Bacteria	Cyanobacteria	Leptolyngbya sp. PCC 7375	Leptolyngbya
354	A0A2H6BT83_MICAE	Uncharacterized protein	Bacteria	Cyanobacteria	Microcystis aeruginosa NIES-298	Microcystis
355	I4IQ00_MICAE	Sulfatase-modifying factor 1	Bacteria	Cyanobacteria	Microcystis aeruginosa PCC 9701	Microcystis
356	K9WWV9_9NOST	Uncharacterized protein	Bacteria	Cyanobacteria	Cylindrospermum stagnale PCC 7417	Cylindrospermum
357	K9RMG2_9CYAN	Uncharacterized protein	Bacteria	Cyanobacteria	Rivularia sp. PCC 7116	Rivularia
358	K9V252_9CYAN	Sulphatase-modifying factor protein	Bacteria	Cyanobacteria	Calothrix sp. PCC 6303	Calothrix
359	A0A2N6JXZ9_FISMU	Peptidase C14	Bacteria	Cyanobacteria	Fischerella muscicola CCMEE 5323	Fischerella
360	A0A1D9FTQ3_9CYAN	Uncharacterized protein	Bacteria	Cyanobacteria	Moorea producens JHB	Moorea
361	K1W496_ARTPT	Serine/threonine protein kinase	Bacteria	Cyanobacteria	Arthrospira platensis C1	Arthrospira
362	B5W4V4_ARTMA	Serine/threonine protein kinase	Bacteria	Cyanobacteria	Arthrospira maxima CS-328	Arthrospira
363	Q113S0_TRIEI	Uncharacterized protein	Bacteria	Cyanobacteria	Trichodesmium erythraeum (strain IMS101)	Trichodesmium
364	A0A2N6K3D7_FISMU	Uncharacterized protein	Bacteria	Cyanobacteria	Fischerella muscicola CCMEE 5323	Fischerella
365	A0A1U7MY43_9CYAN	Uncharacterized protein	Bacteria	Cyanobacteria	Moorea bouillonii PNG	Moorea
366	A0A2T1D608_9CYAN	Protein kinase	Bacteria	Cyanobacteria	filamentous cyanobacterium CCP2	filamentous
367	A0A2P1UDH1_9CHRO	Serine/threonine-protein kinase pkn1	Bacteria	Cyanobacteria	Microcystis sp. MC19	Microcystis
368	H1WAN0_9CYAN	Ser/thr protein kinase	Bacteria	Cyanobacteria	Arthrospira sp. PCC 8005	Arthrospira
369	A0A1U7HVK9_9NOSO	Peptidase C14	Bacteria	Cyanobacteria	Nostoc calcicola FACHB-389	Nostoc
370	A8YE87_MICAE	Similar to tr|Q114T1|Q114T1_TRIEI Hypothetical protein	Bacteria	Cyanobacteria	Microcystis aeruginosa PCC 7806	Microcystis
371	A0A1X9L991_MICAE	Uncharacterized protein	Bacteria	Cyanobacteria	Microcystis aeruginosa PCC 7806SL	Microcystis
372	A0A1C0V2Z5_9CYAN	Uncharacterized protein	Bacteria	Cyanobacteria	Oscillatoriales cyanobacterium USR001	Oscillatoriales
373	I4I6H7_MICAE	Sulfatase-modifying factor 1	Bacteria	Cyanobacteria	Microcystis aeruginosa PCC 9809	Microcystis
374	A0A252DWW5_9NOSO	Serine/threonine protein kinase	Bacteria	Cyanobacteria	Nostoc sp. T09	Nostoc
375	B4VQ65_9CYAN	Conserved domain protein	Bacteria	Cyanobacteria	Coleofasciculus chthonoplastes PCC 7420	Coleofasciculus
376	A0A1Z4QKW2_9NOST	Uncharacterized protein	Bacteria	Cyanobacteria	Cylindrospermum sp. NIES-4074	Cylindrospermum
377	K7W857_9NOST	Uncharacterized protein	Bacteria	Cyanobacteria	Anabaena sp. 90	Anabaena
378	L7E7Q5_MICAE	Uncharacterized protein	Bacteria	Cyanobacteria	Microcystis aeruginosa TAIHU98	Microcystis
379	U5DKB8_9CHRO	Uncharacterized protein	Bacteria	Cyanobacteria	Rubidibacter lacunae KORDI 51-2	Rubidibacter
380	B7KK39_CYAP7	Uncharacterized protein	Bacteria	Cyanobacteria	Cyanothece sp. (strain PCC 7424)	Cyanothece
381	A0A139GLT9_MICAE	Serine/threonine-protein kinase pkn1	Bacteria	Cyanobacteria	Microcystis aeruginosa NIES-88	Microcystis
382	A0A1D2PAB4_9CYAN	Uncharacterized protein	Bacteria	Cyanobacteria	Scytonema millei VB511283	Scytonema
383	A0A1C0VMM8_9NOSO	Sulfatase-modifying factor protein	Bacteria	Cyanobacteria	Nostoc sp. MBR 210	Nostoc
384	A0A1Z4JIX0_LEPBY	Uncharacterized protein	Bacteria	Cyanobacteria	Leptolyngbya boryana NIES-2135	Leptolyngbya
385	A0A1Q4RWA1_9CYAN	Serine/threonine protein kinase	Bacteria	Cyanobacteria	Calothrix sp. HK-06	Calothrix
386	Q10Y97_TRIEI	Uncharacterized protein	Bacteria	Cyanobacteria	Trichodesmium erythraeum (strain IMS101)	Trichodesmium
387	A0A1Z4MKP9_MICDP	Uncharacterized protein	Bacteria	Cyanobacteria	Fremyella diplosiphon NIES-3275	Fremyella
388	A0A0D6KWI1_9CYAN	Putative serine/threonine protein kinase	Bacteria	Cyanobacteria	Tolypothrix sp. PCC 7601	Tolypothrix
389	A0A2T1DZQ1_9CYAN	Protein kinase	Bacteria	Cyanobacteria	filamentous cyanobacterium Phorm 46	filamentous
390	A0A1Z4U0W7_9CYAN	Uncharacterized protein	Bacteria	Cyanobacteria	Aulosira laxa NIES-50	Aulosira
391	A0A1Z4MT79_9CYAN	Uncharacterized protein	Bacteria	Cyanobacteria	Tolypothrix tenuis PCC 7101	Tolypothrix
392	A0A1Z4HU80_9NOSO	Uncharacterized protein	Bacteria	Cyanobacteria	Nostoc carneum NIES-2107	Nostoc
393	A0A252DIA9_9NOSO	Serine/threonine protein kinase	Bacteria	Cyanobacteria	Nostoc sp. RF31Y	Nostoc
394	A0A0D6YNT3_MASLA	Uncharacterized protein	Bacteria	Cyanobacteria	Mastigocladus laminosus UU774	Mastigocladus
395	I4IKW3_MICAE	Uncharacterized protein	Bacteria	Cyanobacteria	Microcystis aeruginosa PCC 9701	Microcystis
396	A0A1Z4G6U3_9CYAN	Serine/threonine protein kinase	Bacteria	Cyanobacteria	Calothrix sp. NIES-2098	Calothrix
397	L7E0L2_MICAE	Uncharacterized protein	Bacteria	Cyanobacteria	Microcystis aeruginosa TAIHU98	Microcystis
398	A0A252D427_9NOSO	Serine/threonine protein kinase	Bacteria	Cyanobacteria	Nostoc sp. 106C	Nostoc
399	A0A2H2X7K4_9CYAN	Serine/threonine protein kinase	Bacteria	Cyanobacteria	Calothrix sp. NIES-4071	Calothrix
400	A0A1Z4SNC9_9CYAN	Serine/threonine protein kinase	Bacteria	Cyanobacteria	Calothrix sp. NIES-4105	Calothrix
401	A0A328I821_9CYAN	Formylglycine-generating enzyme family protein	Bacteria	Cyanobacteria	Hapalosiphonaceae cyanobacterium JJU2	Hapalosiphonaceae
402	U9VV88_9CYAN	Uncharacterized protein	Bacteria	Cyanobacteria	Leptolyngbya sp. Heron Island J	Leptolyngbya
403	A0A2T1C5H7_9CYAN	Uncharacterized protein	Bacteria	Cyanobacteria	Merismopedia glauca CCAP 1448/3	Merismopedia
404	A8YCI0_MICAE	Genome sequencing data, contig C284	Bacteria	Cyanobacteria	Microcystis aeruginosa PCC 7806	Microcystis
405	A0A1X9LB82_MICAE	Uncharacterized protein	Bacteria	Cyanobacteria	Microcystis aeruginosa PCC 7806SL	Microcystis
406	L8NMS7_MICAE	Uncharacterized protein	Bacteria	Cyanobacteria	Microcystis aeruginosa DIANCHI905	Microcystis
407	A0A1E4Q7L3_MICAE	Serine/threonine kinase	Bacteria	Cyanobacteria	Microcystis aeruginosa NIES-98	Microcystis
408	A0A2T1BYZ2_9CYAN	Serine/threonine protein kinase	Bacteria	Cyanobacteria	Merismopedia glauca CCAP 1448/3	Merismopedia
409	A0A1U7MW04_9CYAN	Uncharacterized protein	Bacteria	Cyanobacteria	Moorea bouillonii PNG	Moorea
410	I4HR40_MICAE	Uncharacterized protein	Bacteria	Cyanobacteria	Microcystis aeruginosa PCC 9809	Microcystis
411	A0A1E4QEU7_MICAE	Uncharacterized protein	Bacteria	Cyanobacteria	Microcystis aeruginosa NIES-98	Microcystis
412	A0A2Z6VLJ2_MICAE	Serine/threonine-protein kinase pkn1	Bacteria	Cyanobacteria	Microcystis aeruginosa NIES-1211	Microcystis
413	A0A1Z4NQL5_9CYAN	Uncharacterized protein	Bacteria	Cyanobacteria	Calothrix sp. NIES-3974	Calothrix
414	A0A355HK59_9CYAN	Sulphatase-modifying factor protein	Bacteria	Cyanobacteria	Cyanobacteria bacterium UBA8803	Cyanobacteria
415	D4ZYT7_ARTPN	Serine/threonine protein kinase	Bacteria	Cyanobacteria	Arthrospira platensis (strain NIES-39 / IAM M-135)	Arthrospira
416	A0A352AKK3_9CYAN	Formylglycine-generating enzyme family protein	Bacteria	Cyanobacteria	Cyanobacteria bacterium UBA9273	Cyanobacteria
417	A0A355HIS1_9CYAN	Formylglycine-generating enzyme family protein	Bacteria	Cyanobacteria	Cyanobacteria bacterium UBA8803	Cyanobacteria
418	A8ZQB5_ACAM1	Uncharacterized protein	Bacteria	Cyanobacteria	Acaryochloris marina (strain MBIC 11017)	Acaryochloris
419	S3J0L7_MICAE	Serine/threonine-protein kinase pkn1	Bacteria	Cyanobacteria	Microcystis aeruginosa SPC777	Microcystis
420	A0A1B7W1K1_APHFL	Uncharacterized protein	Bacteria	Cyanobacteria	Aphanizomenon flos-aquae LD13	Aphanizomenon
421	I4H9C3_MICAE	Uncharacterized protein	Bacteria	Cyanobacteria	Microcystis aeruginosa PCC 9807	Microcystis
422	I4FRI4_MICAE	Serine/threonine protein kinase	Bacteria	Cyanobacteria	Microcystis aeruginosa PCC 9717	Microcystis
423	A0A2D6HI68_9BACT	Uncharacterized protein	Bacteria	Planctomycetes	Planctomycetes bacterium	Planctomycetes
424	A0A2Z6D5J1_NOSCO	Uncharacterized protein	Bacteria	Cyanobacteria	Nostoc commune HK-02	Nostoc
425	A0A2R5FKS7_NOSCO	Uncharacterized protein	Bacteria	Cyanobacteria	Nostoc commune NIES-4072	Nostoc
426	A0A0K1S7Z3_9CHRO	Serine/threonine kinase	Bacteria	Cyanobacteria	Microcystis panniformis FACHB-1757	Microcystis
427	A0A1D8U2D4_9CYAN	Uncharacterized protein	Bacteria	Cyanobacteria	Moorea producens PAL-8-15-08-1	Moorea
428	A0A1E2WQ31_9NOSO	Sulphatase-modifying factor protein	Bacteria	Cyanobacteria	Nostoc sp. KVJ20	Nostoc
429	A0A2T1DQZ2_9CYAN	Uncharacterized protein	Bacteria	Cyanobacteria	filamentous cyanobacterium CCP2	filamentous
430	A0A1D9GA08_9CYAN	Uncharacterized protein	Bacteria	Cyanobacteria	Moorea producens JHB	Moorea
431	A0A073CI61_PLAAG	Protein kinase-like protein	Bacteria	Cyanobacteria	Planktothrix agardhii NIVA-CYA 126/8	Planktothrix
432	A0A2W4VUF2_9CYAN	Formylglycine-generating enzyme family protein	Bacteria	Cyanobacteria	Leptolyngbya foveolarum	Leptolyngbya
433	A0A1Z4H5U7_9CYAN	Serine/threonine protein kinase	Bacteria	Cyanobacteria	Calothrix sp. NIES-2100	Calothrix
434	A0A0T7BLE2_9CYAN	Serine/threonine protein kinase	Bacteria	Cyanobacteria	Calothrix sp. 336/3	Calothrix
435	A0A1Z4TIT5_9CYAN	Uncharacterized protein	Bacteria	Cyanobacteria	Fischerella sp. NIES-4106	Fischerella
436	H1WAN1_9CYAN	Ser/thr protein kinase	Bacteria	Cyanobacteria	Arthrospira sp. PCC 8005	Arthrospira
437	A0A0V7ZTB1_9CYAN	Serine/threonine protein kinase	Bacteria	Cyanobacteria	Mastigocoleus testarum BC008	Mastigocoleus
438	U9VHN2_9CYAN	Sulfatase-modifying factor protein	Bacteria	Cyanobacteria	Leptolyngbya sp. Heron Island J	Leptolyngbya
439	A0A0M0SFX3_9CYAN	Serine/threonine protein kinase	Bacteria	Cyanobacteria	Hapalosiphon sp. MRB220	Hapalosiphon
440	A0A218Q791_9CYAN	Uncharacterized protein	Bacteria	Cyanobacteria	Nodularia sp. NIES-3585	Nodularia
441	A0A1Q8ZF86_9CYAN	Uncharacterized protein	Bacteria	Cyanobacteria	Leptolyngbya sp. 'hensonii'	Leptolyngbya
442	A0A2N6MMP6_9CYAN	Uncharacterized protein	Bacteria	Cyanobacteria	Fischerella thermalis CCMEE 5205	Fischerella
443	A0A1V4BPM2_MICAE	Uncharacterized protein	Bacteria	Cyanobacteria	Microcystis aeruginosa KW	Microcystis
444	A0A2Z6UIC7_MICAE	Serine/threonine-protein kinase pkn1	Bacteria	Cyanobacteria	Microcystis aeruginosa Sj	Microcystis
445	A0A2N6JY78_FISMU	Serine/threonine protein kinase	Bacteria	Cyanobacteria	Fischerella muscicola CCMEE 5323	Fischerella
446	A0A0P8BH22_9CYAN	Uncharacterized protein	Bacteria	Cyanobacteria	Phormidesmis priestleyi Ana	Phormidesmis
447	B5W1N6_ARTMA	Serine/threonine protein kinase	Bacteria	Cyanobacteria	Arthrospira maxima CS-328	Arthrospira
448	A0A1B7X248_APHFL	Uncharacterized protein	Bacteria	Cyanobacteria	Aphanizomenon flos-aquae WA102	Aphanizomenon
449	A0A218QIW8_9CYAN	Uncharacterized protein	Bacteria	Cyanobacteria	Tolypothrix sp. NIES-4075	Tolypothrix
450	A0A139WVR4_9CYAN	Uncharacterized protein	Bacteria	Cyanobacteria	Scytonema hofmannii PCC 7110	Scytonema
451	A0A1B7V863_9NOST	Sulphatase-modifying factor protein	Bacteria	Cyanobacteria	Anabaena sp. AL09	Anabaena
452	A0A1U7HD12_9NOSO	Uncharacterized protein	Bacteria	Cyanobacteria	Nostoc calcicola FACHB-389	Nostoc
453	D5A1R5_ARTPN	Serine/threonine protein kinase	Bacteria	Cyanobacteria	Arthrospira platensis (strain NIES-39 / IAM M-135)	Arthrospira
454	A0A1X9LAB1_MICAE	Uncharacterized protein	Bacteria	Cyanobacteria	Microcystis aeruginosa PCC 7806SL	Microcystis
455	L8NLX7_MICAE	Caspase domain protein	Bacteria	Cyanobacteria	Microcystis aeruginosa DIANCHI905	Microcystis
456	A8YGV9_MICAE	Similar to tr|Q8YS65|Q8YS65	Bacteria	Cyanobacteria	Microcystis aeruginosa PCC 7806	Microcystis
457	A0A1B7VEV3_9NOST	Sulphatase-modifying factor protein	Bacteria	Cyanobacteria	Anabaena sp. LE011-02	Anabaena
458	A0A1Z4K0H2_9CYAN	Serine/threonine protein kinase	Bacteria	Cyanobacteria	Calothrix brevissima NIES-22	Calothrix
459	K1VR54_ARTPT	Uncharacterized protein	Bacteria	Cyanobacteria	Arthrospira platensis C1	Arthrospira
460	I4GMX9_MICAE	Genome sequencing data, contig C284	Bacteria	Cyanobacteria	Microcystis aeruginosa PCC 7941	Microcystis
461	A0A0A1VZY7_MICAE	Uncharacterized protein	Bacteria	Cyanobacteria	Microcystis aeruginosa NIES-44	Microcystis
462	H1WF93_9CYAN	Serine/threonine protein kinase	Bacteria	Cyanobacteria	Arthrospira sp. PCC 8005	Arthrospira
463	B5W4V5_ARTMA	Serine/threonine protein kinase	Bacteria	Cyanobacteria	Arthrospira maxima CS-328	Arthrospira
464	I4GVP0_MICAE	Uncharacterized protein	Bacteria	Cyanobacteria	Microcystis aeruginosa PCC 9806	Microcystis
465	A0A0C1SX37_9CYAN	Uncharacterized protein	Bacteria	Cyanobacteria	Aphanocapsa montana BDHKU210001	Aphanocapsa
466	A0A0C1Y8F6_9CYAN	Uncharacterized protein	Bacteria	Cyanobacteria	Lyngbya confervoides BDU141951	Lyngbya
467	B0C9E0_ACAM1	Serine/threonine protein kinase, putative	Bacteria	Cyanobacteria	Acaryochloris marina (strain MBIC 11017)	Acaryochloris
468	B4VNY2_9CYAN	Conserved domain protein	Bacteria	Cyanobacteria	Coleofasciculus chthonoplastes PCC 7420	Coleofasciculus
469	A0A353A4D7_9CYAN	Uncharacterized protein	Bacteria	Cyanobacteria	Cyanobacteria bacterium UBA11366	Cyanobacteria
470	A0A357GJ06_9CYAN	Uncharacterized protein	Bacteria	Cyanobacteria	Cyanobacteria bacterium UBA11159	Cyanobacteria
471	A0A354ZUS6_9CYAN	Uncharacterized protein	Bacteria	Cyanobacteria	Cyanobacteria bacterium UBA11166	Cyanobacteria
472	A0A352X821_9CYAN	Uncharacterized protein	Bacteria	Cyanobacteria	Cyanobacteria bacterium UBA11367	Cyanobacteria
473	A0A358Y9U1_9CYAN	Uncharacterized protein	Bacteria	Cyanobacteria	Cyanobacteria bacterium UBA11149	Cyanobacteria
474	A0A357PDW4_9CYAN	Uncharacterized protein	Bacteria	Cyanobacteria	Cyanobacteria bacterium UBA11153	Cyanobacteria
475	I4FCX5_MICAE	Uncharacterized protein	Bacteria	Cyanobacteria	Microcystis aeruginosa PCC 9432	Microcystis
476	A0A252E6H0_9NOSO	Sulfatase-modifying factor protein	Bacteria	Cyanobacteria	Nostoc sp. 106C	Nostoc
477	A0A1E2WM32_9NOSO	Peptidase C14	Bacteria	Cyanobacteria	Nostoc sp. KVJ20	Nostoc
478	H1WAM9_9CYAN	Ser/thr protein kinase	Bacteria	Cyanobacteria	Arthrospira sp. PCC 8005	Arthrospira
479	A0A1Z4PQ42_9CYAN	Uncharacterized protein	Bacteria	Cyanobacteria	Scytonema sp. NIES-4073	Scytonema
480	K1X1H6_ARTPT	Serine/threonine protein kinase	Bacteria	Cyanobacteria	Arthrospira platensis C1	Arthrospira
481	B5W4V3_ARTMA	Serine/threonine protein kinase	Bacteria	Cyanobacteria	Arthrospira maxima CS-328	Arthrospira
482	A0A1C0VL17_9NOSO	Serine/threonine protein kinase	Bacteria	Cyanobacteria	Nostoc sp. MBR 210	Nostoc
483	A0A1J1KMM1_9CYAN	Uncharacterized protein	Bacteria	Cyanobacteria	Planktothrix serta PCC 8927	Planktothrix
484	A0A2T1G8N4_9CYAN	Protein kinase	Bacteria	Cyanobacteria	filamentous cyanobacterium Phorm 6	filamentous
485	A0A1Z4IZX2_9CYAN	Uncharacterized protein	Bacteria	Cyanobacteria	Scytonema sp. HK-05	Scytonema
486	A0A1B7W6P4_9NOST	Sulphatase-modifying factor protein	Bacteria	Cyanobacteria	Anabaena sp. MDT14b	Anabaena
487	A0A0V7ZBK7_9CYAN	Uncharacterized protein	Bacteria	Cyanobacteria	Mastigocoleus testarum BC008	Mastigocoleus
488	A0A0M3V751_9NOSO	Serine/threonine protein kinase	Bacteria	Cyanobacteria	Nostoc piscinale CENA21	Nostoc
489	A0A1J1KXN4_PLARU	Uncharacterized protein	Bacteria	Cyanobacteria	Planktothrix rubescens	Planktothrix
490	B8HMW3_CYAP4	Uncharacterized protein	Bacteria	Cyanobacteria	Cyanothece sp. (strain PCC 7425 / ATCC 29141)	Cyanothece
491	A0A0N8KN64_9CYAN	Uncharacterized protein	Bacteria	Cyanobacteria	Phormidesmis priestleyi Ana	Phormidesmis
492	A0A1V1PFW6_9DELT	Uncharacterized protein	Bacteria	Proteobacteria	Candidatus Magnetoglobus multicellularis str. Araruama	Candidatus
493	A0A0P7ZQQ0_9CYAN	Formylglycine-generating enzyme, required for sulfatase activity, contains SUMF1/FGE domain	Bacteria	Cyanobacteria	Phormidesmis priestleyi Ana	Phormidesmis
494	A0A2N6KIS0_9CYAN	Serine/threonine protein kinase	Bacteria	Cyanobacteria	Fischerella thermalis CCMEE 5268	Fischerella
495	A0A367Q419_9NOSO	Uncharacterized protein	Bacteria	Cyanobacteria	Nostoc sp. ATCC 53789	Nostoc
496	A0A2N6M4P4_9CYAN	Serine/threonine protein kinase	Bacteria	Cyanobacteria	Fischerella thermalis CCMEE 5205	Fischerella
497	A0A2N6LBT6_9CYAN	Serine/threonine protein kinase	Bacteria	Cyanobacteria	Fischerella thermalis CCMEE 5318	Fischerella
498	A0A1C0VKA3_9NOSO	Sulfatase-modifying factor protein	Bacteria	Cyanobacteria	Nostoc sp. MBR 210	Nostoc
499	A0A1B7V7Y1_9NOST	Sulfatase-modifying factor domain-containing protein	Bacteria	Cyanobacteria	Anabaena sp. AL09	Anabaena
500	B5W1N7_ARTMA	Serine/threonine protein kinase	Bacteria	Cyanobacteria	Arthrospira maxima CS-328	Arthrospira
501	A0A0P7YRP0_9CYAN	Uncharacterized protein	Bacteria	Cyanobacteria	Phormidesmis priestleyi Ana	Phormidesmis
502	A3ITZ6_9CYAN	Uncharacterized protein	Bacteria	Cyanobacteria	Cyanothece sp. CCY0110	Cyanothece
503	B5W1P4_ARTMA	Uncharacterized protein	Bacteria	Cyanobacteria	Arthrospira maxima CS-328	Arthrospira
504	A0A2T1EMF1_9CYAN	Uncharacterized protein	Bacteria	Cyanobacteria	Leptolyngbya frigida ULC18	Leptolyngbya
505	A0A350YFR8_9CYAN	Formylglycine-generating enzyme family protein	Bacteria	Cyanobacteria	Cyanobacteria bacterium UBA11370	Cyanobacteria
506	A0A359NF36_9CYAN	Formylglycine-generating enzyme family protein	Bacteria	Cyanobacteria	Cyanobacteria bacterium UBA11148	Cyanobacteria
507	A8ZLF8_ACAM1	Conserved domain protein	Bacteria	Cyanobacteria	Acaryochloris marina (strain MBIC 11017)	Acaryochloris
508	K9FGY0_9CYAN	Uncharacterized protein	Bacteria	Cyanobacteria	Leptolyngbya sp. PCC 7375	Leptolyngbya
509	A0A1Z4R6S3_9CYAN	Uncharacterized protein	Bacteria	Cyanobacteria	Calothrix sp. NIES-4101	Calothrix
510	A0A235I411_9NOSO	Uncharacterized protein	Bacteria	Cyanobacteria	Nostoc sp. 'Peltigera membranacea cyanobiont' 213	Nostoc
511	A0A328V5C8_9CYAN	Serine/threonine protein kinase	Bacteria	Cyanobacteria	Arthrospira sp. O9.13F	Arthrospira
512	K9V241_9CYAN	Sulphatase-modifying factor protein	Bacteria	Cyanobacteria	Calothrix sp. PCC 6303	Calothrix
513	A0A328V3X6_9CYAN	Serine/threonine protein kinase	Bacteria	Cyanobacteria	Arthrospira sp. O9.13F	Arthrospira
514	A8YNM1_MICAE	Uncharacterized protein	Bacteria	Cyanobacteria	Microcystis aeruginosa PCC 7806	Microcystis
515	L8NTT2_MICAE	Uncharacterized protein	Bacteria	Cyanobacteria	Microcystis aeruginosa DIANCHI905	Microcystis
516	A0A1X9LA69_MICAE	Uncharacterized protein	Bacteria	Cyanobacteria	Microcystis aeruginosa PCC 7806SL	Microcystis
517	A0A1Z4JJF7_LEPBY	Uncharacterized protein	Bacteria	Cyanobacteria	Leptolyngbya boryana NIES-2135	Leptolyngbya
518	A0A1Z4N2T2_9CYAN	Uncharacterized protein	Bacteria	Cyanobacteria	Tolypothrix tenuis PCC 7101	Tolypothrix
519	A0A1Z4UA03_9CYAN	Uncharacterized protein	Bacteria	Cyanobacteria	Aulosira laxa NIES-50	Aulosira
520	A0A1Z4PSY6_9CYAN	Uncharacterized protein	Bacteria	Cyanobacteria	Scytonema sp. NIES-4073	Scytonema
521	K9EJK2_9CYAN	Uncharacterized protein	Bacteria	Cyanobacteria	Leptolyngbya sp. PCC 7375	Leptolyngbya
522	A0A218QUR6_9CYAN	Uncharacterized protein	Bacteria	Cyanobacteria	Tolypothrix sp. NIES-4075	Tolypothrix
523	A0A1J1JPR1_PLAAG	Uncharacterized protein	Bacteria	Cyanobacteria	Planktothrix agardhii	Planktothrix
524	D4ZYT5_ARTPN	Serine/threonine protein kinase	Bacteria	Cyanobacteria	Arthrospira platensis (strain NIES-39 / IAM M-135)	Arthrospira
525	A0A0T7BNL5_9CYAN	Uncharacterized protein	Bacteria	Cyanobacteria	Calothrix sp. 336/3	Calothrix
526	B0CBH0_ACAM1	Serine/threonine protein kinase, putative	Bacteria	Cyanobacteria	Acaryochloris marina (strain MBIC 11017)	Acaryochloris
527	A0A1Z4TAW5_9CYAN	Uncharacterized protein	Bacteria	Cyanobacteria	Calothrix sp. NIES-4105	Calothrix
528	A0A2H2YKC7_9CYAN	Uncharacterized protein	Bacteria	Cyanobacteria	Calothrix sp. NIES-4071	Calothrix
529	A0A0P8C299_9CYAN	Uncharacterized protein	Bacteria	Cyanobacteria	Phormidium sp. OSCR	Phormidium
530	A0A1D8TN72_9CYAN	Uncharacterized protein	Bacteria	Cyanobacteria	Moorea producens PAL-8-15-08-1	Moorea
531	A0A2K8T8E7_9NOSO	Formylglycine-generating enzyme, required for sulfatase activity, containings SUMF1/FGE domain	Bacteria	Cyanobacteria	Nostoc flagelliforme CCNUN1	Nostoc
532	B0JSI8_MICAN	Sulfatase-modifying factor 1	Bacteria	Cyanobacteria	Microcystis aeruginosa (strain NIES-843)	Microcystis
533	A0A168TQG7_9CYAN	Uncharacterized protein	Bacteria	Cyanobacteria	Phormidium willei BDU 130791	Phormidium
534	A0A1Z4R1D4_9CYAN	Serine/threonine protein kinase	Bacteria	Cyanobacteria	Calothrix sp. NIES-4101	Calothrix
535	T2I7W4_CROWT	Similar to Uncharacterized conserved protein	Bacteria	Cyanobacteria	Crocosphaera watsonii WH 8502	Crocosphaera
536	A0A2W4WWR1_9CYAN	Uncharacterized protein	Bacteria	Cyanobacteria	Phormidesmis priestleyi	Phormidesmis
537	A0A1Q8ZDN7_9CYAN	Uncharacterized protein	Bacteria	Cyanobacteria	Leptolyngbya sp. 'hensonii'	Leptolyngbya
538	M1WV55_9NOST	Serine/threonine kinase	Bacteria	Cyanobacteria	Richelia intracellularis HM01	Richelia
539	K9EM71_9CYAN	Uncharacterized protein	Bacteria	Cyanobacteria	Leptolyngbya sp. PCC 7375	Leptolyngbya
540	K9VEF5_9CYAN	Serine/threonine protein kinase	Bacteria	Cyanobacteria	Oscillatoria nigro-viridis PCC 7112	Oscillatoria
541	I4GTB5_MICAE	Serine/threonine protein kinase	Bacteria	Cyanobacteria	Microcystis aeruginosa PCC 9806	Microcystis
542	A0A256B9Y0_9CYAN	Uncharacterized protein	Bacteria	Cyanobacteria	Pseudanabaena sp. SR411	Pseudanabaena
543	A0A2Z6UPW1_MICAE	Serine/threonine-protein kinase pkn1	Bacteria	Cyanobacteria	Microcystis aeruginosa Sj	Microcystis
544	A0A1Z4UJI6_9CYAN	Serine/threonine protein kinase	Bacteria	Cyanobacteria	Sphaerospermopsis kisseleviana NIES-73	Sphaerospermopsis
545	A0A1D9G9Y0_9CYAN	Uncharacterized protein	Bacteria	Cyanobacteria	Moorea producens JHB	Moorea
546	A0A0C2QJZ8_9CYAN	Uncharacterized protein	Bacteria	Cyanobacteria	Scytonema tolypothrichoides VB-61278	Scytonema
547	K9T308_9CYAN	Uncharacterized protein	Bacteria	Cyanobacteria	Pleurocapsa sp. PCC 7327	Pleurocapsa
548	I4HRH8_MICAE	Serine/threonine protein kinase	Bacteria	Cyanobacteria	Microcystis aeruginosa PCC 9809	Microcystis
549	I4H9H5_MICAE	Serine/threonine protein kinase	Bacteria	Cyanobacteria	Microcystis aeruginosa PCC 9807	Microcystis
550	A0A2W4YIK7_9CYAN	Uncharacterized protein	Bacteria	Cyanobacteria	Phormidesmis priestleyi	Phormidesmis
551	A0A0K1S863_9CHRO	Serine/threonine protein kinase	Bacteria	Cyanobacteria	Microcystis panniformis FACHB-1757	Microcystis
552	B0JPQ3_MICAN	Serine/threonine protein kinase	Bacteria	Cyanobacteria	Microcystis aeruginosa (strain NIES-843)	Microcystis
553	A0A139WRP1_9CYAN	Serine/threonine protein kinase	Bacteria	Cyanobacteria	Scytonema hofmannii PCC 7110	Scytonema
554	A0A1Z4J0K8_9CYAN	Uncharacterized protein	Bacteria	Cyanobacteria	Scytonema sp. HK-05	Scytonema
555	A0A2N6L1B7_9CYAN	Serine/threonine protein kinase	Bacteria	Cyanobacteria	Fischerella thermalis CCMEE 5273	Fischerella
556	G6FXZ7_9CYAN	Serine/threonine protein kinase	Bacteria	Cyanobacteria	Fischerella thermalis	Fischerella
557	A0A1Q8ZE26_9CYAN	Uncharacterized protein	Bacteria	Cyanobacteria	Leptolyngbya sp. 'hensonii'	Leptolyngbya
558	A0A252DM38_9NOSO	Uncharacterized protein	Bacteria	Cyanobacteria	Nostoc sp. 106C	Nostoc
559	A0A0M1JJX6_9CYAN	Serine/threonine protein kinase (Fragment)	Bacteria	Cyanobacteria	Planktothricoides sp. SR001	Planktothricoides
560	A0A0S3TKN6_9CYAN	Uncharacterized protein	Bacteria	Cyanobacteria	Fischerella sp. NIES-3754	Fischerella
561	A0A1U7GUE5_9CYAN	Serine/threonine protein kinase	Bacteria	Cyanobacteria	Fischerella major NIES-592	Fischerella
562	A0A2N6MGA8_9CYAN	Serine/threonine protein kinase	Bacteria	Cyanobacteria	Fischerella thermalis CCMEE 5201	Fischerella
563	A0A2N6MMX4_9CYAN	Serine/threonine protein kinase	Bacteria	Cyanobacteria	Fischerella thermalis CCMEE 5330	Fischerella
564	K9QJ66_9NOSO	Serine/threonine protein kinase	Bacteria	Cyanobacteria	Nostoc sp. PCC 7107	Nostoc
565	K1VUC4_ARTPT	Serine/threonine protein kinase	Bacteria	Cyanobacteria	Arthrospira platensis C1	Arthrospira
566	Q113D2_TRIEI	Uncharacterized protein	Bacteria	Cyanobacteria	Trichodesmium erythraeum (strain IMS101)	Trichodesmium
567	A0A0N8KM83_9CYAN	Uncharacterized protein	Bacteria	Cyanobacteria	Phormidesmis priestleyi Ana	Phormidesmis
568	A0A0V7ZI72_9CYAN	Uncharacterized protein	Bacteria	Cyanobacteria	Mastigocoleus testarum BC008	Mastigocoleus
569	A0A349JMU9_9CYAN	Serine/threonine protein kinase	Bacteria	Cyanobacteria	Microcoleaceae bacterium UBA11344	Microcoleaceae
570	A0A328V9D6_9CYAN	Serine/threonine protein kinase	Bacteria	Cyanobacteria	Arthrospira sp. O9.13F	Arthrospira
571	A0A328UXW9_9CYAN	Serine/threonine protein kinase	Bacteria	Cyanobacteria	Arthrospira sp. O9.13F	Arthrospira
572	A0A0V7ZLN9_9CYAN	Uncharacterized protein	Bacteria	Cyanobacteria	Mastigocoleus testarum BC008	Mastigocoleus
573	A0A1T4ZE79_9CYAN	Serine/threonine protein kinase	Bacteria	Cyanobacteria	Planktothrix sp. PCC 11201	Planktothrix
574	A0A2Z6CT61_9NOSO	Serine/threonine kinase	Bacteria	Cyanobacteria	Nostoc sp. HK-01	Nostoc
575	A0A1Z4GFN8_9CYAN	Serine/threonine kinase	Bacteria	Cyanobacteria	Anabaenopsis circularis NIES-21	Anabaenopsis
576	A0A2H6LH60_9NOSO	Serine/threonine protein kinase	Bacteria	Cyanobacteria	Nostoc cycadae WK-1	Nostoc
577	A0A2H4GZ78_PRODI	DivU	Bacteria	Cyanobacteria	Prochloron didemni	Prochloron
578	A0A1Z4JPH9_LEPBY	Uncharacterized protein	Bacteria	Cyanobacteria	Leptolyngbya boryana NIES-2135	Leptolyngbya
579	B2JAW5_NOSP7	Uncharacterized protein	Bacteria	Cyanobacteria	Nostoc punctiforme (strain ATCC 29133 / PCC 73102)	Nostoc
580	K9Q0Y8_9CYAN	Sulphatase-modifying factor protein	Bacteria	Cyanobacteria	Leptolyngbya sp. PCC 7376	Leptolyngbya
581	Q8YMB8_NOSS1	All5016 protein	Bacteria	Cyanobacteria	Nostoc sp. (strain PCC 7120 / SAG 25.82 / UTEX 2576)	Nostoc
582	A0A252CWY7_9NOSO	Sulfatase-modifying factor protein	Bacteria	Cyanobacteria	Nostoc sp. RF31Y	Nostoc
583	A0A2N6K4Y3_FISMU	Serine/threonine protein kinase	Bacteria	Cyanobacteria	Fischerella muscicola CCMEE 5323	Fischerella
584	A0A1D9FVJ2_9CYAN	Uncharacterized protein	Bacteria	Cyanobacteria	Moorea producens JHB	Moorea
585	A0A2A2THB1_9CYAN	Serine/threonine protein kinase	Bacteria	Cyanobacteria	Calothrix elsteri CCALA 953	Calothrix
586	A0A2Z6UWA9_MICAE	Serine/threonine-protein kinase pkn1	Bacteria	Cyanobacteria	Microcystis aeruginosa NIES-1211	Microcystis
587	K9QRU2_NOSS7	Uncharacterized protein	Bacteria	Cyanobacteria	Nostoc sp. (strain ATCC 29411 / PCC 7524)	Nostoc
588	D4ZYT4_ARTPN	Serine/threonine protein kinase	Bacteria	Cyanobacteria	Arthrospira platensis (strain NIES-39 / IAM M-135)	Arthrospira
589	I4FI31_MICAE	Genome sequencing data, contig C328	Bacteria	Cyanobacteria	Microcystis aeruginosa PCC 9432	Microcystis
590	F5UFC5_9CYAN	Serine/threonine protein kinase	Bacteria	Cyanobacteria	Microcoleus vaginatus FGP-2	Microcoleus
591	K9UVL4_9CYAN	Serine/threonine protein kinase	Bacteria	Cyanobacteria	Calothrix sp. PCC 6303	Calothrix
592	A0A0K2LX29_9NOST	Sulfatase-modifying factor domain-containing protein	Bacteria	Cyanobacteria	Anabaena sp. WA102	Anabaena
593	A0A218PXW4_9CYAN	Serine/threonine protein kinase	Bacteria	Cyanobacteria	Nodularia sp. NIES-3585	Nodularia
594	A0A350X857_9CYAN	Sulphatase-modifying factor protein (Fragment)	Bacteria	Cyanobacteria	Cyanobacteria bacterium UBA11372	Cyanobacteria
595	K7W1A9_9NOST	Sulphatase-modifying factor domain-containing protein	Bacteria	Cyanobacteria	Anabaena sp. 90	Anabaena
596	A0A261KXB7_9CYAN	Sulfatase-modifying factor protein	Bacteria	Cyanobacteria	Hydrocoleum sp. CS-953	Hydrocoleum
597	E0UC59_CYAP2	Uncharacterized protein	Bacteria	Cyanobacteria	Cyanothece sp. (strain PCC 7822)	Cyanothece
598	I4G6Z1_MICAE	Uncharacterized protein	Bacteria	Cyanobacteria	Microcystis aeruginosa PCC 9443	Microcystis
599	B8HMW0_CYAP4	Uncharacterized protein	Bacteria	Cyanobacteria	Cyanothece sp. (strain PCC 7425 / ATCC 29141)	Cyanothece
600	A0A2T1D928_9CYAN	Uncharacterized protein	Bacteria	Cyanobacteria	filamentous cyanobacterium CCP2	filamentous
601	A0A1Z4HS73_9NOSO	Uncharacterized protein	Bacteria	Cyanobacteria	Nostoc carneum NIES-2107	Nostoc
602	A0A2C6WKB1_NOSLI	Serine/threonine protein kinase	Bacteria	Cyanobacteria	Nostoc linckia z16	Nostoc
603	K9UZ88_9CYAN	Serine/threonine protein kinase	Bacteria	Cyanobacteria	Calothrix sp. PCC 6303	Calothrix
604	B4VQ63_9CYAN	Conserved domain protein	Bacteria	Cyanobacteria	Coleofasciculus chthonoplastes PCC 7420	Coleofasciculus
605	A0A2H2XX47_9CYAN	Uncharacterized protein	Bacteria	Cyanobacteria	Calothrix sp. NIES-4071	Calothrix
606	A0A1Z4T7J0_9CYAN	Uncharacterized protein	Bacteria	Cyanobacteria	Calothrix sp. NIES-4105	Calothrix
607	B5W1P3_ARTMA	Serine/threonine protein kinase	Bacteria	Cyanobacteria	Arthrospira maxima CS-328	Arthrospira
608	A0A2G4F1W7_9CYAN	Sulphatase-modifying factor protein	Bacteria	Cyanobacteria	Tychonema bourrellyi FEM_GT703	Tychonema
609	A0A2H6BUE0_MICAE	Peptidase C14	Bacteria	Cyanobacteria	Microcystis aeruginosa NIES-298	Microcystis
610	A0A2A2TQI6_9CYAN	Peptidase C14	Bacteria	Cyanobacteria	Calothrix elsteri CCALA 953	Calothrix
611	A0A2T1G3U5_9CYAN	Serine/threonine protein kinase	Bacteria	Cyanobacteria	filamentous cyanobacterium Phorm 6	filamentous
612	A0A2T1CHV7_9CYAN	Serine/threonine protein kinase	Bacteria	Cyanobacteria	filamentous cyanobacterium Phorm 46	filamentous
613	A0A1Z4I5C6_9NOSO	Serine/threonine protein kinase	Bacteria	Cyanobacteria	Nostoc sp. NIES-2111	Nostoc
614	A0A0S3PGW9_9NOSO	Serine/threonine kinase	Bacteria	Cyanobacteria	Nostoc sp. NIES-3756	Nostoc
615	T2J718_CROWT	Serine/Threonine protein kinase	Bacteria	Cyanobacteria	Crocosphaera watsonii WH 0401	Crocosphaera
616	B5W1N8_ARTMA	Serine/threonine protein kinase	Bacteria	Cyanobacteria	Arthrospira maxima CS-328	Arthrospira
617	U5DB06_9CHRO	Uncharacterized protein	Bacteria	Cyanobacteria	Rubidibacter lacunae KORDI 51-2	Rubidibacter
618	A0A1Z3HGR7_9CYAN	Uncharacterized protein	Bacteria	Cyanobacteria	Halomicronema hongdechloris C2206	Halomicronema
619	A0A352ZW69_9CYAN	Sulphatase-modifying factor protein	Bacteria	Cyanobacteria	Cyanobacteria bacterium UBA11369	Cyanobacteria
620	A0A351KZU6_9CYAN	Sulphatase-modifying factor protein	Bacteria	Cyanobacteria	Cyanobacteria bacterium UBA11371	Cyanobacteria
621	A0A352Y7J7_9CYAN	Sulphatase-modifying factor protein	Bacteria	Cyanobacteria	Cyanobacteria bacterium UBA11368	Cyanobacteria
622	A0A2W4WSV3_9CYAN	Sulfatase-modifying factor protein	Bacteria	Cyanobacteria	Phormidesmis priestleyi	Phormidesmis
623	K9EJX0_9CYAN	Uncharacterized protein	Bacteria	Cyanobacteria	Leptolyngbya sp. PCC 7375	Leptolyngbya
624	A0A1B7VE93_9NOST	Sulfatase-modifying factor domain-containing protein	Bacteria	Cyanobacteria	Anabaena sp. LE011-02	Anabaena
625	E0UI22_CYAP2	Uncharacterized protein	Bacteria	Cyanobacteria	Cyanothece sp. (strain PCC 7822)	Cyanothece
626	A0A357I9Y1_9GAMM	Uncharacterized protein (Fragment)	Bacteria	Proteobacteria	Gammaproteobacteria bacterium	Gammaproteobacteria
627	A0A0M2PZL9_PROHO	Uncharacterized protein	Bacteria	Cyanobacteria	Prochlorothrix hollandica PCC 9006 = CALU 1027	Prochlorothrix
628	K9EK66_9CYAN	Uncharacterized protein	Bacteria	Cyanobacteria	Leptolyngbya sp. PCC 7375	Leptolyngbya
629	A0A2P1UDD5_9CHRO	Uncharacterized protein	Bacteria	Cyanobacteria	Microcystis sp. MC19	Microcystis
630	A0A1B7VK08_APHFL	Sulphatase-modifying factor protein	Bacteria	Cyanobacteria	Aphanizomenon flos-aquae LD13	Aphanizomenon
631	K9VSN6_9CYAN	Serine/threonine protein kinase	Bacteria	Cyanobacteria	Crinalium epipsammum PCC 9333	Crinalium
632	A0A2T1C074_9CYAN	Uncharacterized protein	Bacteria	Cyanobacteria	Merismopedia glauca CCAP 1448/3	Merismopedia
633	I4H6I9_MICAE	Similar to tr|Q8YS65|Q8YS65	Bacteria	Cyanobacteria	Microcystis aeruginosa PCC 9807	Microcystis
634	Q113K6_TRIEI	Uncharacterized protein	Bacteria	Cyanobacteria	Trichodesmium erythraeum (strain IMS101)	Trichodesmium
635	A0A1Z4ST20_9CYAN	Uncharacterized protein	Bacteria	Cyanobacteria	Calothrix sp. NIES-4105	Calothrix
636	A0A2H2Y8X6_9CYAN	Uncharacterized protein	Bacteria	Cyanobacteria	Calothrix sp. NIES-4071	Calothrix
637	A0A2H6KZM3_MICAE	Uncharacterized protein	Bacteria	Cyanobacteria	Microcystis aeruginosa NIES-87	Microcystis
638	D4ZYT3_ARTPN	Serine/threonine protein kinase	Bacteria	Cyanobacteria	Arthrospira platensis (strain NIES-39 / IAM M-135)	Arthrospira
639	K9RIS8_9CYAN	Uncharacterized protein	Bacteria	Cyanobacteria	Rivularia sp. PCC 7116	Rivularia
640	A0A139WX81_9CYAN	Sulfatase-modifying factor protein	Bacteria	Cyanobacteria	Scytonema hofmannii PCC 7110	Scytonema
641	A0A352X4A2_9CYAN	Formylglycine-generating enzyme family protein	Bacteria	Cyanobacteria	Cyanobacteria bacterium UBA11367	Cyanobacteria
642	A0A354ZYL1_9CYAN	Formylglycine-generating enzyme family protein	Bacteria	Cyanobacteria	Cyanobacteria bacterium UBA11166	Cyanobacteria
643	A0A358YEI3_9CYAN	Formylglycine-generating enzyme family protein	Bacteria	Cyanobacteria	Cyanobacteria bacterium UBA11149	Cyanobacteria
644	A0A357G7Z7_9CYAN	Formylglycine-generating enzyme family protein	Bacteria	Cyanobacteria	Cyanobacteria bacterium UBA11159	Cyanobacteria
645	A0A357PGS2_9CYAN	Formylglycine-generating enzyme family protein	Bacteria	Cyanobacteria	Cyanobacteria bacterium UBA11153	Cyanobacteria
646	A0A353AA58_9CYAN	Formylglycine-generating enzyme family protein	Bacteria	Cyanobacteria	Cyanobacteria bacterium UBA11366	Cyanobacteria
647	A0A0P1BYM8_9CYAN	Uncharacterized protein	Bacteria	Cyanobacteria	Chrysosporum ovalisporum	Chrysosporum
648	B0C9W0_ACAM1	Uncharacterized protein	Bacteria	Cyanobacteria	Acaryochloris marina (strain MBIC 11017)	Acaryochloris
649	A0A2T1C2W5_9CYAN	Uncharacterized protein	Bacteria	Cyanobacteria	Merismopedia glauca CCAP 1448/3	Merismopedia
650	F5UP00_9CYAN	Serine/threonine protein kinase	Bacteria	Cyanobacteria	Microcoleus vaginatus FGP-2	Microcoleus
651	K1W492_ARTPT	Serine/threonine protein kinase	Bacteria	Cyanobacteria	Arthrospira platensis C1	Arthrospira
652	A0A1B7WQV8_9NOST	Serine/threonine protein kinase	Bacteria	Cyanobacteria	Anabaena sp. CRKS33	Anabaena
653	H1WAN3_9CYAN	Ser/thr protein kinase	Bacteria	Cyanobacteria	Arthrospira sp. PCC 8005	Arthrospira
654	B5W4V7_ARTMA	Serine/threonine protein kinase	Bacteria	Cyanobacteria	Arthrospira maxima CS-328	Arthrospira
655	I4I6K9_MICAE	Uncharacterized protein	Bacteria	Cyanobacteria	Microcystis aeruginosa PCC 9809	Microcystis
656	A0A1Z4R9K6_9CYAN	Extracellular ligand-binding receptor	Bacteria	Cyanobacteria	Calothrix sp. NIES-4101	Calothrix
657	A0A2I8AAJ3_9NOSO	Serine/threonine protein kinase	Bacteria	Cyanobacteria	Nostoc sp. CENA543	Nostoc
658	A0A0N8KPW1_9CYAN	Uncharacterized protein	Bacteria	Cyanobacteria	Phormidium sp. OSCR	Phormidium
659	I4I7I0_9CHRO	Uncharacterized protein	Bacteria	Cyanobacteria	Microcystis sp. T1-4	Microcystis
660	A0A1Z4K0P5_9CYAN	Serine/threonine protein kinase	Bacteria	Cyanobacteria	Calothrix brevissima NIES-22	Calothrix
661	A0A0P8D7P3_9CYAN	Formylglycine-generating enzyme, required for sulfatase activity, contains SUMF1/FGE domain	Bacteria	Cyanobacteria	Phormidesmis priestleyi Ana	Phormidesmis
662	A0A367Q0A3_9NOSO	Serine/threonine protein kinase	Bacteria	Cyanobacteria	Nostoc minutum NIES-26	Nostoc
663	B5W1P1_ARTMA	Serine/threonine protein kinase	Bacteria	Cyanobacteria	Arthrospira maxima CS-328	Arthrospira
664	A0A0C2QMB2_9CYAN	Uncharacterized protein	Bacteria	Cyanobacteria	Scytonema tolypothrichoides VB-61278	Scytonema
665	M1WTU3_9NOST	Serine/threonine kinase	Bacteria	Cyanobacteria	Richelia intracellularis HH01	Richelia
666	A0A1Z4KNU3_ANAVA	Uncharacterized protein	Bacteria	Cyanobacteria	Trichormus variabilis NIES-23	Trichormus
667	A0A358TNV6_9NOSO	Sulfatase-modifying factor protein	Bacteria	Cyanobacteria	Nostoc sp. UBA8866	Nostoc
668	A0A139XCL8_9CYAN	Serine/threonine protein kinase	Bacteria	Cyanobacteria	Scytonema hofmannii PCC 7110	Scytonema
669	A0A1Z4Q5K8_9CYAN	Uncharacterized protein	Bacteria	Cyanobacteria	Scytonema sp. NIES-4073	Scytonema
670	A0A1Z4HGR6_9NOSO	Uncharacterized protein	Bacteria	Cyanobacteria	Nostoc carneum NIES-2107	Nostoc
671	A0A2T1F4J9_9CYAN	Serine/threonine protein kinase	Bacteria	Cyanobacteria	filamentous cyanobacterium Phorm 46	filamentous
672	A0A2T1G2K4_9CYAN	Serine/threonine protein kinase	Bacteria	Cyanobacteria	filamentous cyanobacterium Phorm 6	filamentous
673	A0A1Q4RV88_9CYAN	Uncharacterized protein	Bacteria	Cyanobacteria	Calothrix sp. HK-06	Calothrix
674	K1WHN2_ARTPT	Serine/threonine protein kinase	Bacteria	Cyanobacteria	Arthrospira platensis C1	Arthrospira
675	A0A2H6LQM5_9NOSO	Protein kinase	Bacteria	Cyanobacteria	Nostoc cycadae WK-1	Nostoc
676	A0A2Z6D0J2_9NOSO	Serine/threonine protein kinase	Bacteria	Cyanobacteria	Nostoc sp. HK-01	Nostoc
677	A0A1Z4JZX7_9CYAN	Uncharacterized protein	Bacteria	Cyanobacteria	Calothrix brevissima NIES-22	Calothrix
678	A0A1D8TKZ2_9CYAN	Uncharacterized protein	Bacteria	Cyanobacteria	Moorea producens PAL-8-15-08-1	Moorea
679	A0A1Q8Z594_9CYAN	Uncharacterized protein	Bacteria	Cyanobacteria	Leptolyngbya sp. 'hensonii'	Leptolyngbya
680	A0A1Z4KTT6_ANAVA	Serine/threonine kinase	Bacteria	Cyanobacteria	Trichormus variabilis NIES-23	Trichormus
681	A0A358TRL3_9NOSO	Serine/threonine protein kinase	Bacteria	Cyanobacteria	Nostoc sp. UBA8866	Nostoc
682	T2IAW9_CROWT	Twin-arginine translocation pathway signal	Bacteria	Cyanobacteria	Crocosphaera watsonii WH 8502	Crocosphaera
683	A0A0C2QEQ3_9CYAN	Serine/threonine protein kinase	Bacteria	Cyanobacteria	Tolypothrix campylonemoides VB511288	Tolypothrix
684	A0A1Z4GP57_9CYAN	Serine/threonine protein kinase	Bacteria	Cyanobacteria	Anabaenopsis circularis NIES-21	Anabaenopsis
685	A0A0N8KM65_9CYAN	Uncharacterized protein	Bacteria	Cyanobacteria	Phormidesmis priestleyi Ana	Phormidesmis
686	Q8YX79_NOSS1	Serine/threonine kinase	Bacteria	Cyanobacteria	Nostoc sp. (strain PCC 7120 / SAG 25.82 / UTEX 2576)	Nostoc
687	A0A0S3U8C8_9CYAN	Uncharacterized protein	Bacteria	Cyanobacteria	Leptolyngbya sp. NIES-3755	Leptolyngbya
688	A0A1W5CI20_9NOST	Serine/threonine protein kinase	Bacteria	Cyanobacteria	Anabaena sp. 39858	Anabaena
689	A0A2H6BPD9_MICAE	Uncharacterized protein	Bacteria	Cyanobacteria	Microcystis aeruginosa NIES-298	Microcystis
690	A0A1C0VYD4_9CYAN	Uncharacterized protein	Bacteria	Cyanobacteria	Oscillatoriales cyanobacterium USR001	Oscillatoriales
691	Q3M2Y5_ANAVT	Serine/threonine protein kinase	Bacteria	Cyanobacteria	Trichormus variabilis ATCC 29413	Trichormus
692	K9WVJ7_9NOST	Uncharacterized protein	Bacteria	Cyanobacteria	Cylindrospermum stagnale PCC 7417	Cylindrospermum
693	A0A0M1JWP2_9CYAN	Serine/threonine protein kinase	Bacteria	Cyanobacteria	Planktothricoides sp. SR001	Planktothricoides
694	A0A1B7X173_APHFL	Sulfatase-modifying factor domain-containing protein	Bacteria	Cyanobacteria	Aphanizomenon flos-aquae WA102	Aphanizomenon
695	A0A235J7U3_9NOSO	Uncharacterized protein	Bacteria	Cyanobacteria	Nostoc sp. 'Peltigera membranacea cyanobiont' 232	Nostoc
696	A0A1Z4LPY4_9CYAN	Serine/threonine protein kinase	Bacteria	Cyanobacteria	Calothrix parasitica NIES-267	Calothrix
697	I4GEK0_MICAE	Uncharacterized protein	Bacteria	Cyanobacteria	Microcystis aeruginosa PCC 7941	Microcystis
698	B8HTJ8_CYAP4	Serine/threonine protein kinase	Bacteria	Cyanobacteria	Cyanothece sp. (strain PCC 7425 / ATCC 29141)	Cyanothece
699	A0A1B7W5W6_9NOST	Serine/threonine protein kinase	Bacteria	Cyanobacteria	Anabaena sp. MDT14b	Anabaena
700	A0A1B7VPV2_9NOST	Uncharacterized protein	Bacteria	Cyanobacteria	Anabaena sp. WA113	Anabaena
701	A0A0M1JKX0_9CYAN	Uncharacterized protein	Bacteria	Cyanobacteria	Planktothricoides sp. SR001	Planktothricoides
702	A0A328IKV3_9CYAN	Serine/threonine protein kinase	Bacteria	Cyanobacteria	Hapalosiphonaceae cyanobacterium JJU2	Hapalosiphonaceae
703	A0A2Z6USS2_MICAE	Serine/threonine-protein kinase pkn1	Bacteria	Cyanobacteria	Microcystis aeruginosa Sj	Microcystis
704	A0A2D7H9G1_9PLAN	Uncharacterized protein (Fragment)	Bacteria	Planctomycetes	Rhodopirellula sp.	Rhodopirellula
705	A0A354B3E7_9CYAN	Uncharacterized protein	Bacteria	Cyanobacteria	Synechococcales bacterium UBA10510	Synechococcales
706	A0A2W7ARC1_9CYAN	Uncharacterized protein	Bacteria	Cyanobacteria	Leptolyngbya sp.	Leptolyngbya
707	A0A353GEG4_9BACT	Uncharacterized protein	Bacteria	Candidatus Sumerlaeota	Candidatus Sumerlaeota bacterium	Candidatus
708	A0A351L9X9_9CYAN	Sulphatase-modifying factor protein	Bacteria	Cyanobacteria	Cyanobacteria bacterium UBA11371	Cyanobacteria
709	A0A352YI32_9CYAN	Sulphatase-modifying factor protein	Bacteria	Cyanobacteria	Cyanobacteria bacterium UBA11368	Cyanobacteria
710	A0A352ZW58_9CYAN	Sulphatase-modifying factor protein	Bacteria	Cyanobacteria	Cyanobacteria bacterium UBA11369	Cyanobacteria
711	A0A1Z4RZ65_9NOSO	Serine/threonine kinase	Bacteria	Cyanobacteria	Nostoc sp. NIES-4103	Nostoc
712	H1WD10_9CYAN	Uncharacterized protein	Bacteria	Cyanobacteria	Arthrospira sp. PCC 8005	Arthrospira
713	A0A1Z4UXB8_9CYAN	Uncharacterized protein	Bacteria	Cyanobacteria	Dolichospermum compactum NIES-806	Dolichospermum
714	A0A367QQ89_9NOSO	Uncharacterized protein	Bacteria	Cyanobacteria	Nostoc sp. ATCC 43529	Nostoc
715	A0A0M1JQM4_9CYAN	Uncharacterized protein	Bacteria	Cyanobacteria	Planktothricoides sp. SR001	Planktothricoides
716	A0A1J1K654_9CYAN	Serine/threonine protein kinase	Bacteria	Cyanobacteria	Planktothrix serta PCC 8927	Planktothrix
717	A0A0C1NLF0_9CYAN	Serine/threonine protein kinase	Bacteria	Cyanobacteria	Tolypothrix bouteillei VB521301	Tolypothrix
718	A0A2W4WY51_9CYAN	Formylglycine-generating enzyme family protein	Bacteria	Cyanobacteria	Phormidesmis priestleyi	Phormidesmis
719	A0A0J9EWH4_9CYAN	Uncharacterized protein	Bacteria	Cyanobacteria	Limnoraphis robusta CS-951	Limnoraphis
720	A0A1Z4QJ58_9NOST	Uncharacterized protein	Bacteria	Cyanobacteria	Cylindrospermum sp. NIES-4074	Cylindrospermum
721	A0A1B7UTB8_9NOST	Serine/threonine protein kinase	Bacteria	Cyanobacteria	Anabaena sp. AL09	Anabaena
722	A0A2D0HKF4_9NOSO	Protein kinase (Fragment)	Bacteria	Cyanobacteria	Nostoc sp. 'Peltigera malacea cyanobiont' DB3992	Nostoc
723	K7VZJ3_9NOST	Serine/threonine protein kinase	Bacteria	Cyanobacteria	Anabaena sp. 90	Anabaena
724	A0A1Y0RQA8_9CYAN	Serine/threonine protein kinase	Bacteria	Cyanobacteria	Nostocales cyanobacterium HT-58-2	Nostocales
725	A0A1B7V705_9NOST	Serine/threonine protein kinase	Bacteria	Cyanobacteria	Anabaena sp. LE011-02	Anabaena
726	A0A0P7Z978_9CYAN	Uncharacterized protein	Bacteria	Cyanobacteria	Phormidium sp. OSCR	Phormidium
727	A0A081BZ96_9BACT	Sulphatase-modifying factor protein	Bacteria		Candidatus Vecturithrix granuli	Candidatus
728	B7KDP2_CYAP7	Uncharacterized protein	Bacteria	Cyanobacteria	Cyanothece sp. (strain PCC 7424)	Cyanothece
729	A0A1U7HRJ7_9CYAN	Serine/threonine protein kinase	Bacteria	Cyanobacteria	Hydrococcus rivularis NIES-593	Hydrococcus
730	A0A1C0VY41_9CYAN	Uncharacterized protein	Bacteria	Cyanobacteria	Oscillatoriales cyanobacterium USR001	Oscillatoriales
731	A0A1Z4LIT9_9CYAN	Serine/threonine protein kinase	Bacteria	Cyanobacteria	Calothrix parasitica NIES-267	Calothrix
732	I4IH97_9CHRO	Uncharacterized protein	Bacteria	Cyanobacteria	Microcystis sp. T1-4	Microcystis
733	A0A2Z6V6N5_MICAE	Serine/threonine-protein kinase pkn1	Bacteria	Cyanobacteria	Microcystis aeruginosa NIES-1211	Microcystis
734	A0A1Z4L649_NOSLI	Uncharacterized protein	Bacteria	Cyanobacteria	Nostoc linckia NIES-25	Nostoc
735	K9SQW8_9SYNE	Uncharacterized protein	Bacteria	Cyanobacteria	Synechococcus sp. PCC 7502	Synechococcus
736	A0A2P1UD76_9CHRO	Serine/threonine-protein kinase pkn1	Bacteria	Cyanobacteria	Microcystis sp. MC19	Microcystis
737	A0A251W9Y9_9CYAN	Sulphatase-modifying factor protein	Bacteria	Cyanobacteria	Alkalinema sp. CACIAM 70d	Alkalinema
738	A0A2E3U4B1_9GAMM	Uncharacterized protein	Bacteria	Proteobacteria	Gammaproteobacteria bacterium	Gammaproteobacteria
739	A0A1Q8ZGW8_9CYAN	Sulfatase-modifying factor protein	Bacteria	Cyanobacteria	Leptolyngbya sp. 'hensonii'	Leptolyngbya
740	A0A1Z4Q5P9_9CYAN	Uncharacterized protein	Bacteria	Cyanobacteria	Scytonema sp. NIES-4073	Scytonema
741	A0A358N1B2_9PLAN	Uncharacterized protein	Bacteria	Planctomycetes	Rhodopirellula sp.	Rhodopirellula
742	A0A2Z6CVH4_9NOSO	Uncharacterized protein	Bacteria	Cyanobacteria	Nostoc sp. HK-01	Nostoc
743	A0A2W4WNB7_9CYAN	Uncharacterized protein	Bacteria	Cyanobacteria	Phormidesmis priestleyi	Phormidesmis
744	A0A0F6U7E3_MICAE	Serine/threonine protein kinase	Bacteria	Cyanobacteria	Microcystis aeruginosa NIES-2549	Microcystis
745	A0A166J8U5_NODSP	Serine/threonine protein kinase	Bacteria	Cyanobacteria	Nodularia spumigena CENA596	Nodularia
746	A0A1Z4HK66_9NOSO	Uncharacterized protein	Bacteria	Cyanobacteria	Nostoc carneum NIES-2107	Nostoc
747	A0A1J1LQ60_9CYAN	Uncharacterized protein	Bacteria	Cyanobacteria	Planktothrix tepida PCC 9214	Planktothrix
748	A0A2D7HLD8_9PLAN	Uncharacterized protein	Bacteria	Planctomycetes	Rhodopirellula sp.	Rhodopirellula
749	A0A2T1DT64_9CYAN	Sulfatase-modifying factor protein	Bacteria	Cyanobacteria	Leptolyngbya frigida ULC18	Leptolyngbya
750	A0A2P1UEA1_9CHRO	Serine/threonine protein kinase	Bacteria	Cyanobacteria	Microcystis sp. MC19	Microcystis
751	U9VVF7_9CYAN	Uncharacterized protein	Bacteria	Cyanobacteria	Leptolyngbya sp. Heron Island J	Leptolyngbya
752	A0A1J1LM81_9CYAN	Serine/threonine protein kinase	Bacteria	Cyanobacteria	Planktothrix tepida PCC 9214	Planktothrix
753	Q4C6U5_CROWT	Twin-arginine translocation pathway signal	Bacteria	Cyanobacteria	Crocosphaera watsonii WH 8501	Crocosphaera
754	A0A2H6BWJ2_MICAE	Serine/threonine protein kinase	Bacteria	Cyanobacteria	Microcystis aeruginosa NIES-298	Microcystis
755	K9RIH7_9CYAN	Uncharacterized protein	Bacteria	Cyanobacteria	Rivularia sp. PCC 7116	Rivularia
756	A0A1U7IJT3_9NOSO	Sulfatase-modifying factor protein	Bacteria	Cyanobacteria	Nostoc calcicola FACHB-389	Nostoc
757	A0A1X9LDA6_MICAE	Uncharacterized protein	Bacteria	Cyanobacteria	Microcystis aeruginosa PCC 7806SL	Microcystis
758	A0A0M2PRS8_PROHO	Uncharacterized protein	Bacteria	Cyanobacteria	Prochlorothrix hollandica PCC 9006 = CALU 1027	Prochlorothrix
759	A8YMR4_MICAE	Uncharacterized protein	Bacteria	Cyanobacteria	Microcystis aeruginosa PCC 7806	Microcystis
760	A0A1Z4H8F0_9CYAN	Serine/threonine protein kinase	Bacteria	Cyanobacteria	Calothrix sp. NIES-2100	Calothrix
761	A0A2T1F995_9CYAN	Peptidase C14	Bacteria	Cyanobacteria	filamentous cyanobacterium Phorm 6	filamentous
762	K9SIC2_9CYAN	Sulphatase-modifying factor protein	Bacteria	Cyanobacteria	Pseudanabaena sp. PCC 7367	Pseudanabaena
763	A0ZGR0_NODSP	Serine/threonine kinase	Bacteria	Cyanobacteria	Nodularia spumigena CCY9414	Nodularia
764	A0A0V7ZRR9_9CYAN	Uncharacterized protein	Bacteria	Cyanobacteria	Mastigocoleus testarum BC008	Mastigocoleus
765	A0A1B7W1J9_APHFL	Serine/threonine protein kinase	Bacteria	Cyanobacteria	Aphanizomenon flos-aquae LD13	Aphanizomenon
766	B2J8D2_NOSP7	Uncharacterized protein	Bacteria	Cyanobacteria	Nostoc punctiforme (strain ATCC 29133 / PCC 73102)	Nostoc
767	A0A1U7ID60_9NOSO	Serine/threonine protein kinase	Bacteria	Cyanobacteria	Nostoc calcicola FACHB-389	Nostoc
768	A0A0C2LQ13_9CYAN	Serine/threonine protein kinase	Bacteria	Cyanobacteria	Scytonema tolypothrichoides VB-61278	Scytonema
769	A0A1B7VI60_9NOST	Serine/threonine protein kinase	Bacteria	Cyanobacteria	Anabaena sp. WA113	Anabaena
770	A0A1B7X4F3_APHFL	Serine/threonine protein kinase	Bacteria	Cyanobacteria	Aphanizomenon flos-aquae WA102	Aphanizomenon
771	A0A367QLP1_9NOSO	Uncharacterized protein	Bacteria	Cyanobacteria	Nostoc minutum NIES-26	Nostoc
772	A0A367Q374_9NOSO	Uncharacterized protein	Bacteria	Cyanobacteria	Nostoc minutum NIES-26	Nostoc
773	A0A1Z4V0Y1_9CYAN	Uncharacterized protein	Bacteria	Cyanobacteria	Dolichospermum compactum NIES-806	Dolichospermum
774	A0A0B0QPL1_APHFL	Serine/threonine protein kinase	Bacteria	Cyanobacteria	Aphanizomenon flos-aquae 2012/KM1/D3	Aphanizomenon
775	A0A352ADE9_9CYAN	Formylglycine-generating enzyme family protein	Bacteria	Cyanobacteria	Cyanobacteria bacterium UBA9273	Cyanobacteria
776	A0A355HLN6_9CYAN	Formylglycine-generating enzyme family protein	Bacteria	Cyanobacteria	Cyanobacteria bacterium UBA8803	Cyanobacteria
777	A0A1Z4TB52_9CYAN	Uncharacterized protein	Bacteria	Cyanobacteria	Calothrix sp. NIES-4105	Calothrix
778	A0A2H2YKK4_9CYAN	Uncharacterized protein	Bacteria	Cyanobacteria	Calothrix sp. NIES-4071	Calothrix
779	A0A381X8W1_9ZZZZ	Uncharacterized protein	unclassified sequences		unclassified	Unclassified
780	A0A1Z4HLZ2_9NOSO	Serine/threonine protein kinase	Bacteria	Cyanobacteria	Nostoc carneum NIES-2107	Nostoc
781	A0A355DSR4_9CYAN	Protein kinase (Fragment)	Bacteria	Cyanobacteria	Cyanobacteria bacterium UBA11162	Cyanobacteria
782	A0A2P1UJY5_9CHRO	Serine/threonine-protein kinase pkn1	Bacteria	Cyanobacteria	Microcystis sp. MC19	Microcystis
783	A0A2Z6V931_MICAE	Serine/threonine-protein kinase pkn1	Bacteria	Cyanobacteria	Microcystis aeruginosa NIES-1211	Microcystis
784	A0A1Z4S2L1_9NOSO	Uncharacterized protein	Bacteria	Cyanobacteria	Nostoc sp. NIES-4103	Nostoc
785	A0A2H6BXJ1_MICAE	Uncharacterized protein	Bacteria	Cyanobacteria	Microcystis aeruginosa NIES-298	Microcystis
786	A0A0K2M5M0_9NOST	Serine/threonine protein kinase	Bacteria	Cyanobacteria	Anabaena sp. WA102	Anabaena
787	A0A2L2NUH6_9NOSO	Serine/threonine protein kinase	Bacteria	Cyanobacteria	Nostoc sp. 'Lobaria pulmonaria (5183) cyanobiont'	Nostoc
788	A0A0R0M966_9CYAN	Serine/threonine protein kinase	Bacteria	Cyanobacteria	Cylindrospermopsis sp. CR12	Cylindrospermopsis
789	D4TDR2_9CYAN	Serine/Threonine protein kinase	Bacteria	Cyanobacteria	Cylindrospermopsis raciborskii CS-505	Cylindrospermopsis
790	I4F6X6_MICAE	Uncharacterized protein	Bacteria	Cyanobacteria	Microcystis aeruginosa PCC 9432	Microcystis
791	A0A1S2A1L8_9CYAN	Serine/threonine protein kinase	Bacteria	Cyanobacteria	Cylindrospermopsis raciborskii MVCC14	Cylindrospermopsis
792	A0A252E532_9NOSO	Sulfatase-modifying factor protein	Bacteria	Cyanobacteria	Nostoc sp. T09	Nostoc
793	A0A1Z4QJ98_9NOST	Uncharacterized protein	Bacteria	Cyanobacteria	Cylindrospermum sp. NIES-4074	Cylindrospermum
794	A0A0M5MM29_9NOSO	Uncharacterized protein	Bacteria	Cyanobacteria	Nostoc piscinale CENA21	Nostoc
795	I4IRN0_MICAE	Uncharacterized protein	Bacteria	Cyanobacteria	Microcystis aeruginosa PCC 9701	Microcystis
796	A0A2H6KYV2_MICAE	Uncharacterized protein	Bacteria	Cyanobacteria	Microcystis aeruginosa NIES-87	Microcystis
797	A0A0A1VUF0_MICAE	Uncharacterized protein	Bacteria	Cyanobacteria	Microcystis aeruginosa NIES-44	Microcystis
798	A0A139X4P9_9CYAN	Peptidase C14	Bacteria	Cyanobacteria	Scytonema hofmannii PCC 7110	Scytonema
799	A0A2H2XXP9_9CYAN	Uncharacterized protein	Bacteria	Cyanobacteria	Calothrix sp. NIES-4071	Calothrix
800	A0A1Z4SJ59_9CYAN	Uncharacterized protein	Bacteria	Cyanobacteria	Calothrix sp. NIES-4105	Calothrix
801	K9T1Q4_9CYAN	Uncharacterized protein	Bacteria	Cyanobacteria	Pleurocapsa sp. PCC 7327	Pleurocapsa
802	A8ZLF7_ACAM1	Uncharacterized protein	Bacteria	Cyanobacteria	Acaryochloris marina (strain MBIC 11017)	Acaryochloris
803	A0A0B0QSL5_APHFL	Sulphatase-modifying factor protein	Bacteria	Cyanobacteria	Aphanizomenon flos-aquae 2012/KM1/D3	Aphanizomenon
804	A0A1T4ZDT6_9CYAN	Uncharacterized protein	Bacteria	Cyanobacteria	Planktothrix sp. PCC 11201	Planktothrix
805	B8HLX3_CYAP4	Uncharacterized protein	Bacteria	Cyanobacteria	Cyanothece sp. (strain PCC 7425 / ATCC 29141)	Cyanothece
806	A0A1H2VMX1_THIRO	Formylglycine-generating enzyme, required for sulfatase activity, contains SUMF1/FGE domain	Bacteria	Proteobacteria	Thiocapsa roseopersicina	Thiocapsa
807	K9TN31_9CYAN	Uncharacterized protein	Bacteria	Cyanobacteria	Oscillatoria acuminata PCC 6304	Oscillatoria
808	K9SY26_9SYNE	Uncharacterized protein	Bacteria	Cyanobacteria	Synechococcus sp. PCC 7502	Synechococcus
809	I4G8X9_MICAE	Uncharacterized protein	Bacteria	Cyanobacteria	Microcystis aeruginosa PCC 9443	Microcystis
810	B7KCY2_CYAP7	Uncharacterized protein	Bacteria	Cyanobacteria	Cyanothece sp. (strain PCC 7424)	Cyanothece
811	A3IL60_9CYAN	Uncharacterized protein	Bacteria	Cyanobacteria	Cyanothece sp. CCY0110	Cyanothece
812	A0A2Z6UXN3_MICAE	Serine/threonine-protein kinase pkn1	Bacteria	Cyanobacteria	Microcystis aeruginosa Sj	Microcystis
813	A0A0K2M4D8_9NOST	Serine/threonine protein kinase	Bacteria	Cyanobacteria	Anabaena sp. WA102	Anabaena
814	A0A0D6L244_9CYAN	Kinase domain protein	Bacteria	Cyanobacteria	Tolypothrix sp. PCC 7601	Tolypothrix
815	A0A218Q654_9CYAN	Uncharacterized protein	Bacteria	Cyanobacteria	Nodularia sp. NIES-3585	Nodularia
816	A0A1Z4M681_MICDP	Uncharacterized protein	Bacteria	Cyanobacteria	Fremyella diplosiphon NIES-3275	Fremyella
817	A0A1E5QCN6_9CYAN	Protein kinase	Bacteria	Cyanobacteria	Desertifilum sp. IPPAS B-1220	Desertifilum
818	A0A2I8A576_9NOSO	Peptidase C14	Bacteria	Cyanobacteria	Nostoc sp. CENA543	Nostoc
819	A0A1Z4H7E9_9CYAN	Uncharacterized protein	Bacteria	Cyanobacteria	Calothrix sp. NIES-2100	Calothrix
820	A0A2H2Y5C0_9CYAN	Uncharacterized protein	Bacteria	Cyanobacteria	Calothrix sp. NIES-4071	Calothrix
821	A0A1Z4SWG8_9CYAN	Uncharacterized protein	Bacteria	Cyanobacteria	Calothrix sp. NIES-4105	Calothrix
822	U5DMB0_9CHRO	Uncharacterized protein	Bacteria	Cyanobacteria	Rubidibacter lacunae KORDI 51-2	Rubidibacter
823	U9W0P6_9CYAN	Sulphatase-modifying factor protein	Bacteria	Cyanobacteria	Leptolyngbya sp. Heron Island J	Leptolyngbya
824	A0A1Y0RH49_9CYAN	Peptidase C14	Bacteria	Cyanobacteria	Nostocales cyanobacterium HT-58-2	Nostocales
825	A0A1Z4Q5M7_9CYAN	Uncharacterized protein	Bacteria	Cyanobacteria	Scytonema sp. NIES-4073	Scytonema
826	K9ZMG1_ANACC	Serine/threonine protein kinase	Bacteria	Cyanobacteria	Anabaena cylindrica (strain ATCC 27899 / PCC 7122)	Anabaena
827	A0A1Z4SQ82_9CYAN	Uncharacterized protein	Bacteria	Cyanobacteria	Calothrix sp. NIES-4105	Calothrix
828	A0A2H2XRG8_9CYAN	Uncharacterized protein	Bacteria	Cyanobacteria	Calothrix sp. NIES-4071	Calothrix
829	A0A0X8WR95_9CYAN	Serine/threonine-protein kinase pkn1	Bacteria	Cyanobacteria	Leptolyngbya sp. O-77	Leptolyngbya
830	Q112E2_TRIEI	Uncharacterized protein	Bacteria	Cyanobacteria	Trichodesmium erythraeum (strain IMS101)	Trichodesmium
831	A0A0V7ZWE8_9CYAN	Protein kinase	Bacteria	Cyanobacteria	Mastigocoleus testarum BC008	Mastigocoleus
832	I4HIS4_MICAE	Uncharacterized protein	Bacteria	Cyanobacteria	Microcystis aeruginosa PCC 9808	Microcystis
833	A0A0F5YMJ6_9CYAN	Uncharacterized protein	Bacteria	Cyanobacteria	Limnoraphis robusta CS-951	Limnoraphis
834	A8YCX7_MICAE	Similar to tr|A0ZGI5|A0ZGI5_NODSP Hypothetical protein	Bacteria	Cyanobacteria	Microcystis aeruginosa PCC 7806	Microcystis
835	A0A2K3B9V0_9CHRO	Uncharacterized protein	Bacteria	Cyanobacteria	Euhalothece sp. KZN 001	Euhalothece
836	A0A0K2M276_9NOST	Uncharacterized protein	Bacteria	Cyanobacteria	Anabaena sp. WA102	Anabaena
837	A0A0K1RWE0_9CHRO	Serine/threonine kinase	Bacteria	Cyanobacteria	Microcystis panniformis FACHB-1757	Microcystis
838	A0A1B7W5X8_9NOST	Sulfatase-modifying factor protein	Bacteria	Cyanobacteria	Anabaena sp. CRKS33	Anabaena
839	A0A1B7X6P8_APHFL	Peptidase C14	Bacteria	Cyanobacteria	Aphanizomenon flos-aquae WA102	Aphanizomenon
840	A0A0F6U175_MICAE	Serine/threonine kinase	Bacteria	Cyanobacteria	Microcystis aeruginosa NIES-2549	Microcystis
841	A0A2Z6D4G1_9NOSO	Uncharacterized protein	Bacteria	Cyanobacteria	Nostoc sp. HK-01	Nostoc
842	A0A1L9QUX0_9CYAN	Uncharacterized protein	Bacteria	Cyanobacteria	Roseofilum reptotaenium AO1-A	Roseofilum
843	L8NM21_MICAE	Uncharacterized protein	Bacteria	Cyanobacteria	Microcystis aeruginosa DIANCHI905	Microcystis
844	A0A1X9L9K5_MICAE	Uncharacterized protein	Bacteria	Cyanobacteria	Microcystis aeruginosa PCC 7806SL	Microcystis
845	I4IKJ7_MICAE	Uncharacterized protein	Bacteria	Cyanobacteria	Microcystis aeruginosa PCC 9701	Microcystis
846	U5DPV5_9CHRO	Uncharacterized protein	Bacteria	Cyanobacteria	Rubidibacter lacunae KORDI 51-2	Rubidibacter
847	A0A2L2XRZ2_9CHRO	Serine/threonine protein kinase	Bacteria	Cyanobacteria	Microcystis sp. 0824	Microcystis
848	A0A2Z5X240_9CYAN	Serine/threonine protein kinase	Bacteria	Cyanobacteria	Pseudanabaena sp. ABRG5-3	Pseudanabaena
849	A0A2H6L7C2_MICAE	Uncharacterized protein	Bacteria	Cyanobacteria	Microcystis aeruginosa NIES-87	Microcystis
850	A0A1E4QDS9_MICAE	Serine/threonine kinase	Bacteria	Cyanobacteria	Microcystis aeruginosa NIES-98	Microcystis
851	L7DZ65_MICAE	Uncharacterized protein	Bacteria	Cyanobacteria	Microcystis aeruginosa TAIHU98	Microcystis
852	I4FBF1_MICAE	Uncharacterized protein	Bacteria	Cyanobacteria	Microcystis aeruginosa PCC 9432	Microcystis
853	I4GE60_MICAE	Uncharacterized protein	Bacteria	Cyanobacteria	Microcystis aeruginosa PCC 7941	Microcystis
854	S3JIP9_MICAE	Serine/threonine-protein kinase pkn1	Bacteria	Cyanobacteria	Microcystis aeruginosa SPC777	Microcystis
855	A0A357A736_9CYAN	Protein kinase	Bacteria	Cyanobacteria	Cyanobacteria bacterium UBA11691	Cyanobacteria
856	A0A256B9P9_9CYAN	Uncharacterized protein	Bacteria	Cyanobacteria	Pseudanabaena sp. SR411	Pseudanabaena
857	E0UIT3_CYAP2	Uncharacterized protein	Bacteria	Cyanobacteria	Cyanothece sp. (strain PCC 7822)	Cyanothece
858	A0A168T1I0_9CYAN	Uncharacterized protein	Bacteria	Cyanobacteria	Leptolyngbya valderiana BDU 20041	Leptolyngbya
859	A3IVX9_9CYAN	Uncharacterized protein	Bacteria	Cyanobacteria	Cyanothece sp. CCY0110	Cyanothece
860	K9RKA3_9CYAN	Uncharacterized protein	Bacteria	Cyanobacteria	Rivularia sp. PCC 7116	Rivularia
861	A0A0A6PJ19_9GAMM	Uncharacterized protein	Bacteria	Proteobacteria	Candidatus Thiomargarita nelsonii	Candidatus
862	A0A1B7VSQ7_9NOST	Peptidase C14	Bacteria	Cyanobacteria	Anabaena sp. WA113	Anabaena
863	A0A1W5CR20_9NOST	Sulphatase-modifying factor protein	Bacteria	Cyanobacteria	Anabaena sp. 39858	Anabaena
864	A0A2K3B9R9_9CHRO	Uncharacterized protein	Bacteria	Cyanobacteria	Euhalothece sp. KZN 001	Euhalothece
865	A0A2H6BMR8_MICAE	Uncharacterized protein	Bacteria	Cyanobacteria	Microcystis aeruginosa NIES-298	Microcystis
866	I4GDQ2_MICAE	Uncharacterized protein	Bacteria	Cyanobacteria	Microcystis aeruginosa PCC 7941	Microcystis
867	A0A1Z4Q232_9CYAN	Uncharacterized protein	Bacteria	Cyanobacteria	Scytonema sp. NIES-4073	Scytonema
868	S3KA69_MICAE	Serine/threonine-protein kinase pkn1	Bacteria	Cyanobacteria	Microcystis aeruginosa SPC777	Microcystis
869	A8ZQB6_ACAM1	Uncharacterized protein	Bacteria	Cyanobacteria	Acaryochloris marina (strain MBIC 11017)	Acaryochloris
870	A0A1Z4QA16_9CYAN	Uncharacterized protein	Bacteria	Cyanobacteria	Scytonema sp. NIES-4073	Scytonema
871	A0A1J1KMU0_9CYAN	von Willebrand factor A domain-containing protein	Bacteria	Cyanobacteria	Planktothrix paucivesiculata PCC 9631	Planktothrix
872	A0A1B7WK15_9NOST	Peptidase C14	Bacteria	Cyanobacteria	Anabaena sp. CRKS33	Anabaena
873	A0A1C0VEA9_9NOSO	Uncharacterized protein	Bacteria	Cyanobacteria	Nostoc sp. MBR 210	Nostoc
874	A0A1U7HHI9_9CYAN	Uncharacterized protein	Bacteria	Cyanobacteria	Hydrococcus rivularis NIES-593	Hydrococcus
875	A0A1Z4FW51_9CYAN	Uncharacterized protein	Bacteria	Cyanobacteria	Calothrix sp. NIES-2098	Calothrix
876	A0A1Z4USI8_9CYAN	Uncharacterized protein	Bacteria	Cyanobacteria	Sphaerospermopsis kisseleviana NIES-73	Sphaerospermopsis
877	A0A2D7EB77_9PLAN	Uncharacterized protein	Bacteria	Planctomycetes	Rhodopirellula sp.	Rhodopirellula
878	A0A235HSD3_9NOSO	Uncharacterized protein	Bacteria	Cyanobacteria	Nostoc sp. 'Peltigera membranacea cyanobiont' 213	Nostoc
879	A0A1Z4VG56_9CYAN	Uncharacterized protein	Bacteria	Cyanobacteria	Raphidiopsis curvata NIES-932	Raphidiopsis
880	A0A1D9G7V9_9CYAN	Serine/threonine-protein kinase pkn1	Bacteria	Cyanobacteria	Moorea producens JHB	Moorea
881	A0A2K3B9V7_9CHRO	Uncharacterized protein	Bacteria	Cyanobacteria	Euhalothece sp. KZN 001	Euhalothece
882	A0A1Z4LF66_NOSLI	Uncharacterized protein	Bacteria	Cyanobacteria	Nostoc linckia NIES-25	Nostoc
883	A0A1Z4RZ48_9NOSO	Uncharacterized protein	Bacteria	Cyanobacteria	Nostoc sp. NIES-4103	Nostoc
884	K9QHP8_9NOSO	Sulphatase-modifying factor protein	Bacteria	Cyanobacteria	Nostoc sp. PCC 7107	Nostoc
885	A3IWT9_9CYAN	Uncharacterized protein	Bacteria	Cyanobacteria	Cyanothece sp. CCY0110	Cyanothece
886	A0A1Z4G8X7_9CYAN	Uncharacterized protein	Bacteria	Cyanobacteria	Calothrix sp. NIES-2098	Calothrix
887	A0A1J1LHS3_9CYAN	Uncharacterized protein	Bacteria	Cyanobacteria	Planktothrix tepida PCC 9214	Planktothrix
888	A0A235HW21_9NOSO	Serine/threonine protein kinase	Bacteria	Cyanobacteria	Nostoc sp. 'Peltigera membranacea cyanobiont' 210A	Nostoc
889	A0A0P7ZXW3_9CYAN	Uncharacterized protein	Bacteria	Cyanobacteria	Phormidium sp. OSCR	Phormidium
890	F4XTJ7_9CYAN	Uncharacterized protein	Bacteria	Cyanobacteria	Moorea producens 3L	Moorea
891	B7KBB1_CYAP7	Uncharacterized protein	Bacteria	Cyanobacteria	Cyanothece sp. (strain PCC 7424)	Cyanothece
892	U5DLG9_9CHRO	Uncharacterized protein	Bacteria	Cyanobacteria	Rubidibacter lacunae KORDI 51-2	Rubidibacter
893	A0A0P4UQ64_9CYAN	Uncharacterized protein	Bacteria	Cyanobacteria	Leptolyngbya sp. NIES-2104	Leptolyngbya
894	A0A1B7WYI7_APHFL	Sulphatase-modifying factor protein	Bacteria	Cyanobacteria	Aphanizomenon flos-aquae WA102	Aphanizomenon
895	D7E1R2_NOSA0	Uncharacterized protein	Bacteria	Cyanobacteria	Nostoc azollae (strain 0708)	Nostoc
896	A0A1Z4MHW7_MICDP	Uncharacterized protein	Bacteria	Cyanobacteria	Fremyella diplosiphon NIES-3275	Fremyella
897	A0A0D6KT55_9CYAN	Uncharacterized protein	Bacteria	Cyanobacteria	Tolypothrix sp. PCC 7601	Tolypothrix
898	A0A1Z4SXQ1_9CYAN	Serine/threonine protein kinase	Bacteria	Cyanobacteria	Calothrix sp. NIES-4105	Calothrix
899	A0A2H2XY29_9CYAN	Serine/threonine protein kinase	Bacteria	Cyanobacteria	Calothrix sp. NIES-4071	Calothrix
900	A0A2K8SXS9_9NOSO	Formylglycine-generating enzyme, required for sulfatase activity, containings SUMF1/FGE domain	Bacteria	Cyanobacteria	Nostoc flagelliforme CCNUN1	Nostoc
901	A0A1Z3HSU2_9CYAN	Sulfatase-modifying factor protein	Bacteria	Cyanobacteria	Halomicronema hongdechloris C2206	Halomicronema
902	L8M3S5_9CYAN	Uncharacterized protein	Bacteria	Cyanobacteria	Xenococcus sp. PCC 7305	Xenococcus
903	A0A139GQZ4_MICAE	Serine/threonine-protein kinase pkn1	Bacteria	Cyanobacteria	Microcystis aeruginosa NIES-88	Microcystis
904	A0A2K8SPP2_9NOSO	Formylglycine-generating enzyme, required for sulfatase activity, containings SUMF1/FGE domain	Bacteria	Cyanobacteria	Nostoc flagelliforme CCNUN1	Nostoc
905	A0A1E2WVR3_9NOSO	Uncharacterized protein	Bacteria	Cyanobacteria	Nostoc sp. KVJ20	Nostoc
906	A0A0D6KDZ3_9CYAN	Serine/threonine protein kinase	Bacteria	Cyanobacteria	Tolypothrix sp. PCC 7601	Tolypothrix
907	A0A1Z4M792_MICDP	Serine/threonine protein kinase	Bacteria	Cyanobacteria	Fremyella diplosiphon NIES-3275	Fremyella
908	A0A0S3U0S3_9CYAN	Uncharacterized protein	Bacteria	Cyanobacteria	Leptolyngbya sp. NIES-3755	Leptolyngbya
909	A0A1D8U4C8_9CYAN	Sulfatase-modifying factor protein	Bacteria	Cyanobacteria	Moorea producens PAL-8-15-08-1	Moorea
910	A0A2W4Y595_9CYAN	Uncharacterized protein	Bacteria	Cyanobacteria	Pseudanabaena frigida	Pseudanabaena
911	Q3M830_ANAVT	Uncharacterized protein	Bacteria	Cyanobacteria	Trichormus variabilis ATCC 29413	Trichormus
912	K9T641_9CYAN	Uncharacterized protein	Bacteria	Cyanobacteria	Pleurocapsa sp. PCC 7327	Pleurocapsa
913	A0A2K8SXW9_9NOSO	Serine/threonine protein kinase	Bacteria	Cyanobacteria	Nostoc flagelliforme CCNUN1	Nostoc
914	A0A1E2WPT6_9NOSO	Uncharacterized protein	Bacteria	Cyanobacteria	Nostoc sp. KVJ20	Nostoc
915	I4FKD3_MICAE	Serine/threonine protein kinase	Bacteria	Cyanobacteria	Microcystis aeruginosa PCC 9717	Microcystis
916	A0A1U7HQ27_9CYAN	Uncharacterized protein	Bacteria	Cyanobacteria	Hydrococcus rivularis NIES-593	Hydrococcus
917	A0A0V7ZUC3_9CYAN	Sulfatase-modifying factor protein	Bacteria	Cyanobacteria	Mastigocoleus testarum BC008	Mastigocoleus
918	L8M7R6_9CYAN	Uncharacterized protein	Bacteria	Cyanobacteria	Xenococcus sp. PCC 7305	Xenococcus
919	A0A1Z4J1T6_9CYAN	Uncharacterized protein	Bacteria	Cyanobacteria	Scytonema sp. HK-05	Scytonema
920	A0A2P8VVR9_9CYAN	Uncharacterized protein	Bacteria	Cyanobacteria	filamentous cyanobacterium CCT1	filamentous
921	L8LMF2_9CHRO	Uncharacterized protein	Bacteria	Cyanobacteria	Gloeocapsa sp. PCC 73106	Gloeocapsa
922	A0A1Z3HNS4_9CYAN	Sulfatase-modifying factor domain protein	Bacteria	Cyanobacteria	Halomicronema hongdechloris C2206	Halomicronema
923	A0A235IS87_9NOSO	Serine/threonine protein kinase	Bacteria	Cyanobacteria	Nostoc sp. 'Peltigera membranacea cyanobiont' 232	Nostoc
924	K9RI73_9CYAN	Uncharacterized protein	Bacteria	Cyanobacteria	Rivularia sp. PCC 7116	Rivularia
925	A0A2E9RQF4_9BACT	Uncharacterized protein	Bacteria	Verrucomicrobia	Opitutae bacterium	Opitutae
926	B8HWI9_CYAP4	Uncharacterized protein	Bacteria	Cyanobacteria	Cyanothece sp. (strain PCC 7425 / ATCC 29141)	Cyanothece
927	A0A2R5G158_NOSCO	Uncharacterized protein	Bacteria	Cyanobacteria	Nostoc commune NIES-4072	Nostoc
928	A0A2Z6DFJ6_NOSCO	Uncharacterized protein	Bacteria	Cyanobacteria	Nostoc commune HK-02	Nostoc
929	K9TR89_9CYAN	Uncharacterized protein	Bacteria	Cyanobacteria	Oscillatoria acuminata PCC 6304	Oscillatoria
930	A0A1E2WDS2_9NOSO	Serine/threonine protein kinase	Bacteria	Cyanobacteria	Nostoc sp. KVJ20	Nostoc
931	A0A2P8WCJ7_9CYAN	Formylglycine-generating enzyme family protein	Bacteria	Cyanobacteria	filamentous cyanobacterium CCP5	filamentous
932	A0A367PYC3_9NOSO	Serine/threonine protein kinase	Bacteria	Cyanobacteria	Nostoc sp. ATCC 53789	Nostoc
933	A0A2Z6CHJ5_PLAAG	Uncharacterized protein	Bacteria	Cyanobacteria	Planktothrix agardhii NIES-204	Planktothrix
934	A0A251WAN0_9CYAN	Uncharacterized protein	Bacteria	Cyanobacteria	Alkalinema sp. CACIAM 70d	Alkalinema
935	A0A372DF73_9CYAN	Formylglycine-generating enzyme family protein	Bacteria	Cyanobacteria	Limnothrix sp. CACIAM 69d	Limnothrix
936	A0A252D805_9NOSO	Serine/threonine protein kinase	Bacteria	Cyanobacteria	Nostoc sp. 106C	Nostoc
937	A0A367RRH0_NOSPU	Serine/threonine protein kinase	Bacteria	Cyanobacteria	Nostoc punctiforme NIES-2108	Nostoc
938	K9V4F4_9CYAN	Serine/threonine protein kinase	Bacteria	Cyanobacteria	Calothrix sp. PCC 6303	Calothrix
939	Q115H6_TRIEI	Uncharacterized protein	Bacteria	Cyanobacteria	Trichodesmium erythraeum (strain IMS101)	Trichodesmium
940	A0A2Z6V481_MICAE	Serine/threonine-protein kinase pkn1	Bacteria	Cyanobacteria	Microcystis aeruginosa NIES-1211	Microcystis
941	A0A1Z4FW71_9CYAN	Uncharacterized protein	Bacteria	Cyanobacteria	Calothrix sp. NIES-2098	Calothrix
942	A0A0C2KTF2_9CYAN	Peptidase C14	Bacteria	Cyanobacteria	Tolypothrix campylonemoides VB511288	Tolypothrix
943	A0A0A1VQF0_MICAE	Uncharacterized protein	Bacteria	Cyanobacteria	Microcystis aeruginosa NIES-44	Microcystis
944	I4FUY1_MICAE	Uncharacterized protein	Bacteria	Cyanobacteria	Microcystis aeruginosa PCC 9717	Microcystis
945	I4FZK0_MICAE	Serine/threonine protein kinase	Bacteria	Cyanobacteria	Microcystis aeruginosa PCC 9443	Microcystis
946	I4I9E3_9CHRO	Serine/threonine protein kinase	Bacteria	Cyanobacteria	Microcystis sp. T1-4	Microcystis
947	A0A252D1B2_9NOSO	Serine/threonine protein kinase	Bacteria	Cyanobacteria	Nostoc sp. RF31Y	Nostoc
948	A0A235HVC4_9NOSO	Serine/threonine protein kinase	Bacteria	Cyanobacteria	Nostoc sp. 'Peltigera membranacea cyanobiont' 213	Nostoc
949	Q4C9D8_CROWT	Uncharacterized protein	Bacteria	Cyanobacteria	Crocosphaera watsonii WH 8501	Crocosphaera
950	A0A2L2MZZ7_9NOSO	Serine/threonine protein kinase	Bacteria	Cyanobacteria	Nostoc sp. 'Peltigera membranacea cyanobiont' N6	Nostoc
951	I4H9X3_MICAE	Serine/threonine protein kinase	Bacteria	Cyanobacteria	Microcystis aeruginosa PCC 9807	Microcystis
952	A0A2Z6UQ43_MICAE	Serine/threonine-protein kinase pkn1	Bacteria	Cyanobacteria	Microcystis aeruginosa Sj	Microcystis
953	T2ICL5_CROWT	Uncharacterized protein	Bacteria	Cyanobacteria	Crocosphaera watsonii WH 8502	Crocosphaera
954	A0A354AWN8_9CYAN	Formylglycine-generating enzyme family protein	Bacteria	Cyanobacteria	Synechococcales bacterium UBA10510	Synechococcales
955	T2IR93_CROWT	Uncharacterized protein	Bacteria	Cyanobacteria	Crocosphaera watsonii WH 0005	Crocosphaera
956	T2JQY2_CROWT	Uncharacterized protein	Bacteria	Cyanobacteria	Crocosphaera watsonii WH 0402	Crocosphaera
957	G5IZ96_CROWT	Uncharacterized protein	Bacteria	Cyanobacteria	Crocosphaera watsonii WH 0003	Crocosphaera
958	Q111E6_TRIEI	Uncharacterized protein	Bacteria	Cyanobacteria	Trichodesmium erythraeum (strain IMS101)	Trichodesmium
959	I4I8G0_9CHRO	Uncharacterized protein	Bacteria	Cyanobacteria	Microcystis sp. T1-4	Microcystis
960	L8LY78_9CYAN	Uncharacterized protein	Bacteria	Cyanobacteria	Xenococcus sp. PCC 7305	Xenococcus
961	A0A176S4P8_9GAMM	Sulphatase-modifying factor domain protein	Bacteria	Proteobacteria	Candidatus Thiomargarita nelsonii	Candidatus
962	K9YBS3_HALP7	Uncharacterized protein	Bacteria	Cyanobacteria	Halothece sp. (strain PCC 7418)	Halothece
963	B2ITG4_NOSP7	Uncharacterized protein	Bacteria	Cyanobacteria	Nostoc punctiforme (strain ATCC 29133 / PCC 73102)	Nostoc
964	A0A2T1LWZ4_9CHRO	Formylglycine-generating enzyme family protein	Bacteria	Cyanobacteria	Aphanothece hegewaldii CCALA 016	Aphanothece
965	T2JDU3_CROWT	Uncharacterized protein	Bacteria	Cyanobacteria	Crocosphaera watsonii WH 0401	Crocosphaera
966	A0A1Z4GY25_9CYAN	Uncharacterized protein	Bacteria	Cyanobacteria	Calothrix sp. NIES-2100	Calothrix
967	B7KEV4_CYAP7	Uncharacterized protein	Bacteria	Cyanobacteria	Cyanothece sp. (strain PCC 7424)	Cyanothece
968	K9PN96_9CYAN	Serine/threonine protein kinase	Bacteria	Cyanobacteria	Calothrix sp. PCC 7507	Calothrix
969	K9PCC9_9CYAN	Serine/threonine protein kinase	Bacteria	Cyanobacteria	Calothrix sp. PCC 7507	Calothrix
970	A0A1T4ZL90_9CYAN	Uncharacterized protein	Bacteria	Cyanobacteria	Planktothrix sp. PCC 11201	Planktothrix
971	B0CG33_ACAM1	Uncharacterized protein	Bacteria	Cyanobacteria	Acaryochloris marina (strain MBIC 11017)	Acaryochloris
972	A0A1Z4KJ08_ANAVA	Uncharacterized protein	Bacteria	Cyanobacteria	Trichormus variabilis NIES-23	Trichormus
973	A0A358TQC6_9NOSO	Peptidase C14	Bacteria	Cyanobacteria	Nostoc sp. UBA8866	Nostoc
974	Q8YS65_NOSS1	All3226 protein	Bacteria	Cyanobacteria	Nostoc sp. (strain PCC 7120 / SAG 25.82 / UTEX 2576)	Nostoc
975	A0A2H2XCM3_9CYAN	Metallophosphoesterase	Bacteria	Cyanobacteria	Calothrix sp. NIES-4071	Calothrix
976	A0A1Z4SY16_9CYAN	Metallophosphoesterase	Bacteria	Cyanobacteria	Calothrix sp. NIES-4105	Calothrix
977	A0A254WHX2_9CYAN	Uncharacterized protein	Bacteria	Cyanobacteria	cyanobacterium TDX16	cyanobacterium
978	A0A2D0HP94_9NOSO	Uncharacterized protein	Bacteria	Cyanobacteria	Nostoc sp. 'Peltigera malacea cyanobiont' DB3992	Nostoc
979	U9VLD7_9CYAN	Serine threonine-protein kinase pkn1	Bacteria	Cyanobacteria	Leptolyngbya sp. Heron Island J	Leptolyngbya
980	A0A2T1C3N1_9CYAN	Formylglycine-generating enzyme family protein	Bacteria	Cyanobacteria	Merismopedia glauca CCAP 1448/3	Merismopedia
981	A0A1Z4RAQ1_9CYAN	Serine/threonine protein kinase	Bacteria	Cyanobacteria	Calothrix sp. NIES-4101	Calothrix
982	I4G096_MICAE	Uncharacterized protein	Bacteria	Cyanobacteria	Microcystis aeruginosa PCC 9443	Microcystis
983	A8ZLQ6_ACAM1	Uncharacterized protein	Bacteria	Cyanobacteria	Acaryochloris marina (strain MBIC 11017)	Acaryochloris
984	A0A0C1W9W3_9CYAN	Uncharacterized protein	Bacteria	Cyanobacteria	Aphanocapsa montana BDHKU210001	Aphanocapsa
985	A0A0C1YCH9_9CYAN	Uncharacterized protein	Bacteria	Cyanobacteria	Lyngbya confervoides BDU141951	Lyngbya
986	B0CA87_ACAM1	Serine/threonine protein kinase, putative	Bacteria	Cyanobacteria	Acaryochloris marina (strain MBIC 11017)	Acaryochloris
987	I4I3J8_MICAE	Serine/threonine protein kinase	Bacteria	Cyanobacteria	Microcystis aeruginosa PCC 9808	Microcystis
988	A0A1V4BQW7_MICAE	Serine/threonine protein kinase	Bacteria	Cyanobacteria	Microcystis aeruginosa KW	Microcystis
989	A0A0K1S3L9_9CHRO	Uncharacterized protein	Bacteria	Cyanobacteria	Microcystis panniformis FACHB-1757	Microcystis
990	K9UXG6_9CYAN	Serine/threonine protein kinase	Bacteria	Cyanobacteria	Calothrix sp. PCC 6303	Calothrix
991	I4GZL3_MICAE	Serine/threonine protein kinase	Bacteria	Cyanobacteria	Microcystis aeruginosa PCC 9806	Microcystis
992	A0A139GGS5_MICAE	Serine/threonine protein kinase	Bacteria	Cyanobacteria	Microcystis aeruginosa NIES-88	Microcystis
993	I4I785_MICAE	Serine/threonine protein kinase	Bacteria	Cyanobacteria	Microcystis aeruginosa PCC 9809	Microcystis
994	B0JS62_MICAN	Serine/threonine protein kinase	Bacteria	Cyanobacteria	Microcystis aeruginosa (strain NIES-843)	Microcystis
995	A0A1U7IDD5_9NOSO	Serine/threonine protein kinase	Bacteria	Cyanobacteria	Nostoc calcicola FACHB-389	Nostoc
996	A0A1Z4G166_9CYAN	Serine/threonine protein kinase	Bacteria	Cyanobacteria	Calothrix sp. NIES-2098	Calothrix
997	A0YV61_LYNSP	Uncharacterized protein	Bacteria	Cyanobacteria	Lyngbya sp. (strain PCC 8106)	Lyngbya
998	B1WRD4_CYAA5	Uncharacterized protein	Bacteria	Cyanobacteria	Cyanothece sp. (strain ATCC 51142)	Cyanothece
999	B8HXC1_CYAP4	Uncharacterized protein	Bacteria	Cyanobacteria	Cyanothece sp. (strain PCC 7425 / ATCC 29141)	Cyanothece
1000	A0A0C1XIG7_9CYAN	Peptidase C14	Bacteria	Cyanobacteria	Hassallia byssoidea VB512170	Hassallia
1001	Q10W45_TRIEI	Uncharacterized protein	Bacteria	Cyanobacteria	Trichodesmium erythraeum (strain IMS101)	Trichodesmium
1002	A0A2T1C3E0_9CYAN	Formylglycine-generating enzyme family protein	Bacteria	Cyanobacteria	Merismopedia glauca CCAP 1448/3	Merismopedia
1003	A0A235J4G1_9NOSO	Uncharacterized protein	Bacteria	Cyanobacteria	Nostoc sp. 'Peltigera membranacea cyanobiont' 232	Nostoc
1004	K9UGN5_CHAP6	Uncharacterized protein	Bacteria	Cyanobacteria	Chamaesiphon minutus (strain ATCC 27169 / PCC 6605)	Chamaesiphon
1005	A0A350XN94_9CYAN	Sulphatase-modifying factor protein	Bacteria	Cyanobacteria	Cyanobacteria bacterium UBA11372	Cyanobacteria
1006	A0A1C0VQN9_9CYAN	Protein kinase	Bacteria	Cyanobacteria	Oscillatoriales cyanobacterium USR001	Oscillatoriales
1007	B0C4I5_ACAM1	Uncharacterized protein	Bacteria	Cyanobacteria	Acaryochloris marina (strain MBIC 11017)	Acaryochloris
1008	I4GRI4_MICAE	Uncharacterized protein	Bacteria	Cyanobacteria	Microcystis aeruginosa PCC 9806	Microcystis
1009	A3IRC6_9CYAN	Uncharacterized protein	Bacteria	Cyanobacteria	Cyanothece sp. CCY0110	Cyanothece
1010	B2IZU2_NOSP7	Uncharacterized protein	Bacteria	Cyanobacteria	Nostoc punctiforme (strain ATCC 29133 / PCC 73102)	Nostoc
1011	A0A0M1JV58_9CYAN	Serine/threonine protein kinase	Bacteria	Cyanobacteria	Planktothricoides sp. SR001	Planktothricoides
1012	A0A1Z4K7S6_9CYAN	Uncharacterized protein	Bacteria	Cyanobacteria	Calothrix brevissima NIES-22	Calothrix
1013	K8GRC6_9CYAN	Uncharacterized protein	Bacteria	Cyanobacteria	Oscillatoriales cyanobacterium JSC-12	Oscillatoriales
1014	K9TQT8_9CYAN	Uncharacterized protein	Bacteria	Cyanobacteria	Oscillatoria acuminata PCC 6304	Oscillatoria
1015	U7QKJ4_9CYAN	Formylglycine-generating sulfatase enzyme family protein	Bacteria	Cyanobacteria	Lyngbya aestuarii BL J	Lyngbya
1016	A0A1D2P8Y4_9CYAN	Peptidase C14	Bacteria	Cyanobacteria	Scytonema millei VB511283	Scytonema
1017	I4H7G4_MICAE	Uncharacterized protein	Bacteria	Cyanobacteria	Microcystis aeruginosa PCC 9807	Microcystis
1018	A8ZLF6_ACAM1	Uncharacterized protein	Bacteria	Cyanobacteria	Acaryochloris marina (strain MBIC 11017)	Acaryochloris
1019	K9PT76_9CYAN	Serine/threonine protein kinase	Bacteria	Cyanobacteria	Calothrix sp. PCC 7507	Calothrix
1020	A0A2S6CYM2_9CYAN	Serine/threonine protein kinase	Bacteria	Cyanobacteria	Cuspidothrix issatschenkoi CHARLIE-1	Cuspidothrix
1021	A0A2L2NZV8_9NOSO	Sulfatase-modifying factor protein	Bacteria	Cyanobacteria	Nostoc sp. 'Lobaria pulmonaria (5183) cyanobiont'	Nostoc
1022	A0A1Z4TLM1_9CYAN	Uncharacterized protein	Bacteria	Cyanobacteria	Fischerella sp. NIES-4106	Fischerella
1023	A0A1Z4LPX3_9CYAN	Serine/threonine protein kinase	Bacteria	Cyanobacteria	Calothrix parasitica NIES-267	Calothrix
1024	A0A1U7I704_9NOSO	Uncharacterized protein	Bacteria	Cyanobacteria	Nostoc calcicola FACHB-389	Nostoc
1025	A0A0M1JQF9_9CYAN	Uncharacterized protein	Bacteria	Cyanobacteria	Planktothricoides sp. SR001	Planktothricoides
1026	A0A1Z4V2J6_9CYAN	Uncharacterized protein	Bacteria	Cyanobacteria	Dolichospermum compactum NIES-806	Dolichospermum
1027	Q10YQ7_TRIEI	Uncharacterized protein	Bacteria	Cyanobacteria	Trichodesmium erythraeum (strain IMS101)	Trichodesmium
1028	A0A1Z4H8H0_9CYAN	Uncharacterized protein	Bacteria	Cyanobacteria	Calothrix sp. NIES-2100	Calothrix
1029	A0A1Z4RC15_9CYAN	Uncharacterized protein	Bacteria	Cyanobacteria	Calothrix sp. NIES-4101	Calothrix
1030	A0A0P7ZLT1_9CYAN	Uncharacterized protein	Bacteria	Cyanobacteria	Phormidesmis priestleyi Ana	Phormidesmis
1031	A0A357AE44_9CYAN	Protein kinase	Bacteria	Cyanobacteria	Cyanobacteria bacterium UBA11691	Cyanobacteria
1032	A0A328ID07_9CYAN	Formylglycine-generating enzyme family protein	Bacteria	Cyanobacteria	Hapalosiphonaceae cyanobacterium JJU2	Hapalosiphonaceae
1033	A0A0S8KUE6_9BACT	Uncharacterized protein	Bacteria	Planctomycetes	Phycisphaerae bacterium SM1_79	Phycisphaerae
1034	K9ZQI4_ANACC	Serine/threonine protein kinase	Bacteria	Cyanobacteria	Anabaena cylindrica (strain ATCC 27899 / PCC 7122)	Anabaena
1035	A0A350XEX5_9CYAN	Serine/threonine protein kinase	Bacteria	Cyanobacteria	Cyanobacteria bacterium UBA11372	Cyanobacteria
1036	A0A2I8A6M0_9NOSO	Uncharacterized protein	Bacteria	Cyanobacteria	Nostoc sp. CENA543	Nostoc
1037	A0A1Z4IHD8_9NOSO	Uncharacterized protein	Bacteria	Cyanobacteria	Nostoc sp. NIES-2111	Nostoc
1038	I4F7N4_MICAE	Uncharacterized protein	Bacteria	Cyanobacteria	Microcystis aeruginosa PCC 9432	Microcystis
1039	A0A0V7ZSQ4_9CYAN	Uncharacterized protein	Bacteria	Cyanobacteria	Mastigocoleus testarum BC008	Mastigocoleus
1040	F4XTJ4_9CYAN	Uncharacterized protein	Bacteria	Cyanobacteria	Moorea producens 3L	Moorea
1041	A0A1D9FXF2_9CYAN	Uncharacterized protein	Bacteria	Cyanobacteria	Moorea producens JHB	Moorea
1042	A0A2T1EIE8_9CYAN	Formylglycine-generating enzyme family protein	Bacteria	Cyanobacteria	Leptolyngbya frigida ULC18	Leptolyngbya
1043	A0A354GS26_9BACT	Uncharacterized protein	Bacteria	Planctomycetes	Planctomycetales bacterium	Planctomycetales
1044	A0A2I8A4T6_9NOSO	Serine/threonine protein kinase	Bacteria	Cyanobacteria	Nostoc sp. CENA543	Nostoc
1045	K9VNZ0_9CYAN	Serine/threonine protein kinase	Bacteria	Cyanobacteria	Oscillatoria nigro-viridis PCC 7112	Oscillatoria
1046	A0A367QJ70_9NOSO	Peptidase C14	Bacteria	Cyanobacteria	Nostoc sp. ATCC 43529	Nostoc
1047	A0A166S4K4_9CYAN	Uncharacterized protein	Bacteria	Cyanobacteria	Phormidium willei BDU 130791	Phormidium
1048	A0A357G944_9CYAN	Uncharacterized protein	Bacteria	Cyanobacteria	Cyanobacteria bacterium UBA11159	Cyanobacteria
1049	A0A256BB50_9CYAN	Uncharacterized protein	Bacteria	Cyanobacteria	Pseudanabaena sp. SR411	Pseudanabaena
1050	K9U1Z3_9CYAN	Uncharacterized protein	Bacteria	Cyanobacteria	Chroococcidiopsis thermalis PCC 7203	Chroococcidiopsis
1051	A0A2T1FTH1_9CHRO	Uncharacterized protein	Bacteria	Cyanobacteria	Cyanosarcina cf. burmensis CCALA 770	Cyanosarcina
1052	A0A1U7MX89_9CYAN	Sulfatase-modifying factor domain-containing protein	Bacteria	Cyanobacteria	Moorea bouillonii PNG	Moorea
1053	K9V4L6_9CYAN	Serine/threonine protein kinase	Bacteria	Cyanobacteria	Calothrix sp. PCC 6303	Calothrix
1054	A0A1B7VSD7_9NOST	Serine/threonine protein kinase	Bacteria	Cyanobacteria	Anabaena sp. WA113	Anabaena
1055	A0A2T1H2W3_9CYAN	Uncharacterized protein	Bacteria	Cyanobacteria	Chroococcidiopsis cubana CCALA 043	Chroococcidiopsis
1056	L8LXQ9_9CYAN	Uncharacterized protein	Bacteria	Cyanobacteria	Xenococcus sp. PCC 7305	Xenococcus
1057	A0A2P8QNG0_9CYAN	Uncharacterized protein	Bacteria	Cyanobacteria	Chroococcidiopsis sp. CCALA 051	Chroococcidiopsis
1058	A0A2D7HAI8_9PLAN	Uncharacterized protein	Bacteria	Planctomycetes	Rhodopirellula sp.	Rhodopirellula
1059	A0A1U7MX75_9CYAN	Serine/threonine-protein kinase pkn1	Bacteria	Cyanobacteria	Moorea bouillonii PNG	Moorea
1060	A0A367QIQ9_9NOSO	Serine/threonine protein kinase	Bacteria	Cyanobacteria	Nostoc sp. ATCC 43529	Nostoc
1061	K9V3G6_9CYAN	Sulphatase-modifying factor protein	Bacteria	Cyanobacteria	Calothrix sp. PCC 6303	Calothrix
1062	K9SMG2_9CYAN	Sulphatase-modifying factor protein	Bacteria	Cyanobacteria	Pseudanabaena sp. PCC 7367	Pseudanabaena
1063	W6FWB4_NODSP	Uncharacterized protein	Bacteria	Cyanobacteria	Nodularia spumigena CCY9414	Nodularia
1064	A0A372DFD8_9CYAN	Formylglycine-generating enzyme family protein	Bacteria	Cyanobacteria	Limnothrix sp. CACIAM 69d	Limnothrix
1065	A0A1Y1Q289_9GAMM	Uncharacterized protein	Bacteria	Proteobacteria	Thiotrichaceae bacterium IS1	Thiotrichaceae
1066	A0A328IGH1_9CYAN	Serine/threonine-protein kinase pkn1	Bacteria	Cyanobacteria	Hapalosiphonaceae cyanobacterium JJU2	Hapalosiphonaceae
1067	A0A1Z4L6M6_NOSLI	Uncharacterized protein	Bacteria	Cyanobacteria	Nostoc linckia NIES-25	Nostoc
1068	A0A1Z4KWQ8_ANAVA	Serine/threonine protein kinase	Bacteria	Cyanobacteria	Trichormus variabilis NIES-23	Trichormus
1069	Q119A6_TRIEI	Serine/threonine protein kinase	Bacteria	Cyanobacteria	Trichodesmium erythraeum (strain IMS101)	Trichodesmium
1070	A0A2P1UNB6_9CHRO	Sulfatase-modifying factor domain-containing protein	Bacteria	Cyanobacteria	Microcystis sp. MC19	Microcystis
1071	K9Q2L3_9CYAN	Sulphatase-modifying factor protein	Bacteria	Cyanobacteria	Leptolyngbya sp. PCC 7376	Leptolyngbya
1072	A0A1B7WME1_9NOST	Serine/threonine protein kinase	Bacteria	Cyanobacteria	Anabaena sp. MDT14b	Anabaena
1073	A0A358YD34_9CYAN	Uncharacterized protein	Bacteria	Cyanobacteria	Cyanobacteria bacterium UBA11149	Cyanobacteria
1074	A0A353AD49_9CYAN	Uncharacterized protein	Bacteria	Cyanobacteria	Cyanobacteria bacterium UBA11366	Cyanobacteria
1075	A0A354ZLV4_9CYAN	Uncharacterized protein	Bacteria	Cyanobacteria	Cyanobacteria bacterium UBA11166	Cyanobacteria
1076	A0A357P690_9CYAN	Uncharacterized protein	Bacteria	Cyanobacteria	Cyanobacteria bacterium UBA11153	Cyanobacteria
1077	A0A352XC82_9CYAN	Uncharacterized protein	Bacteria	Cyanobacteria	Cyanobacteria bacterium UBA11367	Cyanobacteria
1078	F5UJF0_9CYAN	Serine/threonine protein kinase	Bacteria	Cyanobacteria	Microcoleus vaginatus FGP-2	Microcoleus
1079	A0A349JJ29_9CYAN	Uncharacterized protein	Bacteria	Cyanobacteria	Microcoleaceae bacterium UBA11344	Microcoleaceae
1080	A0A235HMT9_9NOSO	Peptidase C14	Bacteria	Cyanobacteria	Nostoc sp. 'Peltigera membranacea cyanobiont' 213	Nostoc
1081	A0A2C6VC46_NOSLI	Serine/threonine protein kinase	Bacteria	Cyanobacteria	Nostoc linckia z16	Nostoc
1082	A0A1J1K8A9_9CYAN	Putative von Willebrand factor A domain-containing protein	Bacteria	Cyanobacteria	Planktothrix paucivesiculata PCC 9631	Planktothrix
1083	W6FYC4_NODSP	Uncharacterized protein	Bacteria	Cyanobacteria	Nodularia spumigena CCY9414	Nodularia
1084	A0A1Z4MZR7_9CYAN	Serine/threonine protein kinase	Bacteria	Cyanobacteria	Tolypothrix tenuis PCC 7101	Tolypothrix
1085	A0A1Z4UCZ7_9CYAN	Serine/threonine protein kinase	Bacteria	Cyanobacteria	Aulosira laxa NIES-50	Aulosira
1086	A0A1L9QMQ3_9CYAN	Uncharacterized protein	Bacteria	Cyanobacteria	Roseofilum reptotaenium AO1-A	Roseofilum
1087	A0A1D8U0A5_9CYAN	Sulfatase-modifying factor domain-containing protein	Bacteria	Cyanobacteria	Moorea producens PAL-8-15-08-1	Moorea
1088	Q119A4_TRIEI	Serine/threonine protein kinase	Bacteria	Cyanobacteria	Trichodesmium erythraeum (strain IMS101)	Trichodesmium
1089	A0A0J9EY69_9CYAN	Uncharacterized protein	Bacteria	Cyanobacteria	Limnoraphis robusta CS-951	Limnoraphis
1090	A0A0V7ZD65_9CYAN	Sulfatase-modifying factor protein	Bacteria	Cyanobacteria	Mastigocoleus testarum BC008	Mastigocoleus
1091	A0A168T1K9_9CYAN	Uncharacterized protein	Bacteria	Cyanobacteria	Leptolyngbya valderiana BDU 20041	Leptolyngbya
1092	A0A2W1JMF7_9CYAN	Serine/threonine-protein kinase pkn1	Bacteria	Cyanobacteria	Acaryochloris sp. RCC1774	Acaryochloris
1093	A0A1B7WSA0_9NOST	Uncharacterized protein	Bacteria	Cyanobacteria	Anabaena sp. CRKS33	Anabaena
1094	A0A1Z4IHG4_9NOSO	Uncharacterized protein	Bacteria	Cyanobacteria	Nostoc sp. NIES-2111	Nostoc
1095	I4G1T1_MICAE	Uncharacterized protein	Bacteria	Cyanobacteria	Microcystis aeruginosa PCC 9443	Microcystis
1096	A0A1B7W0F8_APHFL	Serine/threonine protein kinase	Bacteria	Cyanobacteria	Aphanizomenon flos-aquae LD13	Aphanizomenon
1097	A0A1B7VR11_9NOST	Serine/threonine protein kinase	Bacteria	Cyanobacteria	Anabaena sp. WA113	Anabaena
1098	A0A2T1DR36_9CYAN	Formylglycine-generating enzyme family protein	Bacteria	Cyanobacteria	filamentous cyanobacterium CCP2	filamentous
1099	D4TNI3_9CYAN	Serine/Threonine protein kinase	Bacteria	Cyanobacteria	Raphidiopsis brookii D9	Raphidiopsis
1100	A0A1Z4V137_9CYAN	Serine/threonine protein kinase	Bacteria	Cyanobacteria	Dolichospermum compactum NIES-806	Dolichospermum
1101	A0A1Z3HGU2_9CYAN	Uncharacterized protein	Bacteria	Cyanobacteria	Halomicronema hongdechloris C2206	Halomicronema
1102	A0A367Q0Z8_9NOSO	Uncharacterized protein	Bacteria	Cyanobacteria	Nostoc sp. ATCC 53789	Nostoc
1103	A3IGT9_9CYAN	Serine/Threonine protein kinase	Bacteria	Cyanobacteria	Cyanothece sp. CCY0110	Cyanothece
1104	A0A1B7X465_APHFL	Serine/threonine protein kinase	Bacteria	Cyanobacteria	Aphanizomenon flos-aquae WA102	Aphanizomenon
1105	A0A1D8U328_9CYAN	Uncharacterized protein	Bacteria	Cyanobacteria	Moorea producens PAL-8-15-08-1	Moorea
1106	A0A252D0M3_9NOSO	Serine/threonine protein kinase	Bacteria	Cyanobacteria	Nostoc sp. T09	Nostoc
1107	A0A1D9FWF0_9CYAN	Uncharacterized protein	Bacteria	Cyanobacteria	Moorea producens JHB	Moorea
1108	A0A1Z4LJ21_9CYAN	Serine/threonine protein kinase	Bacteria	Cyanobacteria	Calothrix parasitica NIES-267	Calothrix
1109	A0A1Z4UQG4_9CYAN	Serine/threonine protein kinase	Bacteria	Cyanobacteria	Sphaerospermopsis kisseleviana NIES-73	Sphaerospermopsis
1110	A0A1Z4M0K1_9CYAN	Uncharacterized protein	Bacteria	Cyanobacteria	Calothrix parasitica NIES-267	Calothrix
1111	A0A2G6KFB2_9BACT	Uncharacterized protein	Bacteria		candidate division KSB3 bacterium	candidate
1112	A0A1Z4JUE5_9CYAN	Serine/threonine protein kinase	Bacteria	Cyanobacteria	Calothrix brevissima NIES-22	Calothrix
1113	A0A357A831_9CYAN	Protein kinase (Fragment)	Bacteria	Cyanobacteria	Cyanobacteria bacterium UBA11691	Cyanobacteria
1114	A0A1Z4SXW8_9CYAN	Serine/threonine protein kinase	Bacteria	Cyanobacteria	Calothrix sp. NIES-4105	Calothrix
1115	A0A2H2XHM7_9CYAN	Serine/threonine protein kinase	Bacteria	Cyanobacteria	Calothrix sp. NIES-4071	Calothrix
1116	K7W279_9NOST	Uncharacterized protein	Bacteria	Cyanobacteria	Anabaena sp. 90	Anabaena
1117	A0A1Z4U0P9_9CYAN	Serine/threonine protein kinase	Bacteria	Cyanobacteria	Aulosira laxa NIES-50	Aulosira
1118	A0A1Z4MTA3_9CYAN	Serine/threonine protein kinase	Bacteria	Cyanobacteria	Tolypothrix tenuis PCC 7101	Tolypothrix
1119	B1WNE8_CYAA5	Uncharacterized protein	Bacteria	Cyanobacteria	Cyanothece sp. (strain ATCC 51142)	Cyanothece
1120	A0A1U7MWU5_9CYAN	Uncharacterized protein	Bacteria	Cyanobacteria	Moorea bouillonii PNG	Moorea
1121	A0A1D9GBI1_9CYAN	Uncharacterized protein	Bacteria	Cyanobacteria	Moorea producens JHB	Moorea
1122	A0A256BEJ1_9CYAN	Sulfatase-modifying factor protein	Bacteria	Cyanobacteria	Pseudanabaena sp. SR411	Pseudanabaena
1123	A0A354B3W0_9CYAN	Formylglycine-generating enzyme family protein	Bacteria	Cyanobacteria	Synechococcales bacterium UBA10510	Synechococcales
1124	A0A2G4EZC6_9CYAN	Protein kinase	Bacteria	Cyanobacteria	Tychonema bourrellyi FEM_GT703	Tychonema
1125	K9ZHV6_ANACC	Sulphatase-modifying factor protein	Bacteria	Cyanobacteria	Anabaena cylindrica (strain ATCC 27899 / PCC 7122)	Anabaena
1126	T2J6P4_CROWT	Uncharacterized protein	Bacteria	Cyanobacteria	Crocosphaera watsonii WH 0401	Crocosphaera
1127	T2I959_CROWT	Uncharacterized protein	Bacteria	Cyanobacteria	Crocosphaera watsonii WH 8502	Crocosphaera
1128	Q4C1T6_CROWT	Uncharacterized protein	Bacteria	Cyanobacteria	Crocosphaera watsonii WH 8501	Crocosphaera
1129	A0A1B7V2G9_9NOST	Serine/threonine protein kinase	Bacteria	Cyanobacteria	Anabaena sp. LE011-02	Anabaena
1130	A0A2K8WSA9_9CHRO	Serine/threonine kinase	Bacteria	Cyanobacteria	Cyanobacterium sp. HL-69	Cyanobacterium
1131	A0A352JHC0_9CYAN	Serine/threonine protein kinase	Bacteria	Cyanobacteria	Pseudanabaena sp.	Pseudanabaena
1132	A0A351KZT1_9CYAN	Sulphatase-modifying factor protein	Bacteria	Cyanobacteria	Cyanobacteria bacterium UBA11371	Cyanobacteria
1133	A0A352ZRJ7_9CYAN	Sulphatase-modifying factor protein	Bacteria	Cyanobacteria	Cyanobacteria bacterium UBA11369	Cyanobacteria
1134	A0A352Y7I2_9CYAN	Sulphatase-modifying factor protein	Bacteria	Cyanobacteria	Cyanobacteria bacterium UBA11368	Cyanobacteria
1135	A0A252D7T1_9NOSO	Serine/threonine protein kinase	Bacteria	Cyanobacteria	Nostoc sp. 106C	Nostoc
1136	A0A252D1B7_9NOSO	Serine/threonine protein kinase	Bacteria	Cyanobacteria	Nostoc sp. RF31Y	Nostoc
1137	A0A352ZVG8_9CYAN	Sulphatase-modifying factor protein	Bacteria	Cyanobacteria	Cyanobacteria bacterium UBA11369	Cyanobacteria
1138	A0A351L8Z4_9CYAN	Sulphatase-modifying factor protein	Bacteria	Cyanobacteria	Cyanobacteria bacterium UBA11371	Cyanobacteria
1139	Q119A3_TRIEI	Serine/threonine protein kinase	Bacteria	Cyanobacteria	Trichodesmium erythraeum (strain IMS101)	Trichodesmium
1140	G5J788_CROWT	Uncharacterized protein	Bacteria	Cyanobacteria	Crocosphaera watsonii WH 0003	Crocosphaera
1141	A0A2D6B5H5_9RHOB	Uncharacterized protein	Bacteria	Proteobacteria	Pelagibaca sp.	Pelagibaca
1142	A0A1C0V6G8_9CYAN	Uncharacterized protein	Bacteria	Cyanobacteria	Oscillatoriales cyanobacterium USR001	Oscillatoriales
1143	A0A0C1N1N8_9CYAN	Sulphatase-modifying factor protein	Bacteria	Cyanobacteria	Tolypothrix bouteillei VB521301	Tolypothrix
1144	A0A2L2NAW6_9NOSO	Caspase domain protein	Bacteria	Cyanobacteria	Nostoc sp. 'Peltigera membranacea cyanobiont' N6	Nostoc
1145	T2IN58_CROWT	Uncharacterized protein	Bacteria	Cyanobacteria	Crocosphaera watsonii WH 0005	Crocosphaera
1146	B4WTX7_SYNS7	Conserved domain protein	Bacteria	Cyanobacteria	Synechococcus sp. (strain ATCC 29403 / PCC 7335)	Synechococcus
1147	A0A0S6W3U6_9BACT	Uncharacterized protein	Bacteria		Candidatus Moduliflexus flocculans	Candidatus
1148	A0A0A6PF18_9GAMM	Sulphatase-modifying factor protein	Bacteria	Proteobacteria	Candidatus Thiomargarita nelsonii	Candidatus
1149	A0A1B7WZH5_APHFL	Serine/threonine protein kinase	Bacteria	Cyanobacteria	Aphanizomenon flos-aquae WA102	Aphanizomenon
1150	T2JL77_CROWT	Uncharacterized protein (Fragment)	Bacteria	Cyanobacteria	Crocosphaera watsonii WH 0402	Crocosphaera
1151	A0A0D6AF22_9CHRO	Serine/threonine kinase	Bacteria	Cyanobacteria	Geminocystis sp. NIES-3708	Geminocystis
1152	A0A2K2Z719_9CHRO	Uncharacterized protein	Bacteria	Cyanobacteria	Euhalothece sp. KZN 001	Euhalothece
1153	A0A0M0SJ41_9CYAN	Sulfatase-modifying factor protein	Bacteria	Cyanobacteria	Hapalosiphon sp. MRB220	Hapalosiphon
1154	A0A2W7BC56_9CYAN	Uncharacterized protein	Bacteria	Cyanobacteria	Snowella sp.	Snowella
1155	K9EXB7_9CYAN	Uncharacterized protein	Bacteria	Cyanobacteria	Leptolyngbya sp. PCC 7375	Leptolyngbya
1156	A0A1B7WNL5_9NOST	Sulphatase-modifying factor protein (Fragment)	Bacteria	Cyanobacteria	Anabaena sp. CRKS33	Anabaena
1157	A0A2W7BT99_9CYAN	Formylglycine-generating enzyme family protein	Bacteria	Cyanobacteria	Snowella sp.	Snowella
1158	A0A1B7VBI9_9NOST	Sulphatase-modifying factor protein	Bacteria	Cyanobacteria	Anabaena sp. AL09	Anabaena
1159	A0A1V4BS53_MICAE	Serine/threonine kinase	Bacteria	Cyanobacteria	Microcystis aeruginosa KW	Microcystis
1160	F4XTJ6_9CYAN	Uncharacterized protein	Bacteria	Cyanobacteria	Moorea producens 3L	Moorea
1161	A0A0V7ZT71_9CYAN	Sulfatase-modifying factor protein	Bacteria	Cyanobacteria	Mastigocoleus testarum BC008	Mastigocoleus
1162	A0A2T1E0N2_9CYAN	Formylglycine-generating enzyme family protein	Bacteria	Cyanobacteria	Leptolyngbya frigida ULC18	Leptolyngbya
1163	K9QZC3_NOSS7	Uncharacterized protein	Bacteria	Cyanobacteria	Nostoc sp. (strain ATCC 29411 / PCC 7524)	Nostoc
1164	Q110S1_TRIEI	Serine/threonine protein kinase	Bacteria	Cyanobacteria	Trichodesmium erythraeum (strain IMS101)	Trichodesmium
1165	A0A0D6YBI3_MASLA	Serine/threonine protein kinase (Fragment)	Bacteria	Cyanobacteria	Mastigocladus laminosus UU774	Mastigocladus
1166	A0A0K2M6K8_9NOST	Sulfatase-modifying factor protein	Bacteria	Cyanobacteria	Anabaena sp. WA102	Anabaena
1167	A0A2S6N0Q4_RHOGL	Uncharacterized protein	Bacteria	Proteobacteria	Rhodopila globiformis	Rhodopila
1168	A0A354WCN4_9CYAN	Protein kinase (Fragment)	Bacteria	Cyanobacteria	Planktothrix sp. UBA10369	Planktothrix
1169	A0A2T1D5V4_9CYAN	Sulfatase-modifying factor protein	Bacteria	Cyanobacteria	Phormidesmis priestleyi ULC007	Phormidesmis
1170	A0A2G4EVJ1_9CYAN	Uncharacterized protein	Bacteria	Cyanobacteria	Tychonema bourrellyi FEM_GT703	Tychonema
1171	A0A2S6CUN9_9CYAN	Serine/threonine protein kinase	Bacteria	Cyanobacteria	Cuspidothrix issatschenkoi CHARLIE-1	Cuspidothrix
1172	A0A2D5VHW0_9BACT	Uncharacterized protein	Bacteria	Candidatus Poribacteria	Candidatus Poribacteria bacterium	Candidatus
1173	I4I9G2_9CHRO	Uncharacterized protein	Bacteria	Cyanobacteria	Microcystis sp. T1-4	Microcystis
1174	A0A2P1UEA3_9CHRO	Uncharacterized protein	Bacteria	Cyanobacteria	Microcystis sp. MC19	Microcystis
1175	A0A2Z6VEJ8_MICAE	Serine/threonine-protein kinase pkn1	Bacteria	Cyanobacteria	Microcystis aeruginosa NIES-1211	Microcystis
1176	Q119A5_TRIEI	Serine/threonine protein kinase	Bacteria	Cyanobacteria	Trichodesmium erythraeum (strain IMS101)	Trichodesmium
1177	A0A073CWM7_PLAAG	Uncharacterized protein	Bacteria	Cyanobacteria	Planktothrix agardhii NIVA-CYA 126/8	Planktothrix
1178	A0A2G6E3Q4_9BACT	Uncharacterized protein	Bacteria		candidate division KSB3 bacterium	candidate
1179	A0A2C6TAR1_NOSLI	Uncharacterized protein	Bacteria	Cyanobacteria	Nostoc linckia z16	Nostoc
1180	A0A352YCQ1_9CYAN	Serine/threonine protein kinase (Fragment)	Bacteria	Cyanobacteria	Cyanobacteria bacterium UBA11368	Cyanobacteria
1181	A0A0V7ZYX6_9CYAN	Protein kinase	Bacteria	Cyanobacteria	Mastigocoleus testarum BC008	Mastigocoleus
1182	A0A0T7BRN3_9CYAN	Peptidase C14	Bacteria	Cyanobacteria	Calothrix sp. 336/3	Calothrix
1183	A0A2N6LFL5_9CYAN	Protein kinase	Bacteria	Cyanobacteria	Fischerella thermalis CCMEE 5318	Fischerella
1184	A0A2T1CB74_9CYAN	Protein kinase (Fragment)	Bacteria	Cyanobacteria	filamentous cyanobacterium CCP2	filamentous
1185	A0A350X5R6_9CYAN	Sulphatase-modifying factor protein	Bacteria	Cyanobacteria	Cyanobacteria bacterium UBA11372	Cyanobacteria
1186	A0A2N6LPE9_9CYAN	Protein kinase	Bacteria	Cyanobacteria	Fischerella thermalis CCMEE 5319	Fischerella
1187	A0A0C1YMN1_9CYAN	Uncharacterized protein	Bacteria	Cyanobacteria	Lyngbya confervoides BDU141951	Lyngbya
1188	A0A0C1WA59_9CYAN	Uncharacterized protein	Bacteria	Cyanobacteria	Aphanocapsa montana BDHKU210001	Aphanocapsa
1189	B1WPT4_CYAA5	Putative serine/threonine protein kinase	Bacteria	Cyanobacteria	Cyanothece sp. (strain ATCC 51142)	Cyanothece
1190	K9QQ90_NOSS7	Uncharacterized protein	Bacteria	Cyanobacteria	Nostoc sp. (strain ATCC 29411 / PCC 7524)	Nostoc
1191	G5IXM7_CROWT	Uncharacterized protein	Bacteria	Cyanobacteria	Crocosphaera watsonii WH 0003	Crocosphaera
1192	T2J2Y1_CROWT	Uncharacterized protein	Bacteria	Cyanobacteria	Crocosphaera watsonii WH 0005	Crocosphaera
1193	A0A1C0VU44_9CYAN	Uncharacterized protein	Bacteria	Cyanobacteria	Oscillatoriales cyanobacterium USR001	Oscillatoriales
1194	A0A2I8AEQ8_9NOSO	Serine/threonine protein kinase	Bacteria	Cyanobacteria	Nostoc sp. CENA543	Nostoc
1195	A0A357GMD7_9CYAN	Formylglycine-generating enzyme family protein	Bacteria	Cyanobacteria	Cyanobacteria bacterium UBA11159	Cyanobacteria
1196	A0A353AIB4_9CYAN	Formylglycine-generating enzyme family protein	Bacteria	Cyanobacteria	Cyanobacteria bacterium UBA11366	Cyanobacteria
1197	A0A354ZLZ7_9CYAN	Formylglycine-generating enzyme family protein	Bacteria	Cyanobacteria	Cyanobacteria bacterium UBA11166	Cyanobacteria
1198	A0A358YHY5_9CYAN	Formylglycine-generating enzyme family protein	Bacteria	Cyanobacteria	Cyanobacteria bacterium UBA11149	Cyanobacteria
1199	A0A357PB57_9CYAN	Formylglycine-generating enzyme family protein	Bacteria	Cyanobacteria	Cyanobacteria bacterium UBA11153	Cyanobacteria
1200	A0A352XI34_9CYAN	Formylglycine-generating enzyme family protein	Bacteria	Cyanobacteria	Cyanobacteria bacterium UBA11367	Cyanobacteria
1201	A0A2W4XY88_9CYAN	Peptidase C14	Bacteria	Cyanobacteria	Phormidesmis priestleyi	Phormidesmis
1202	A0A2T1DC13_9CYAN	Protein kinase	Bacteria	Cyanobacteria	filamentous cyanobacterium CCP2	filamentous
1203	A0A2T1LU21_9CHRO	Uncharacterized protein	Bacteria	Cyanobacteria	Aphanothece hegewaldii CCALA 016	Aphanothece
1204	L8MZ36_9CYAN	Serine/threonine protein kinase	Bacteria	Cyanobacteria	Pseudanabaena biceps PCC 7429	Pseudanabaena
1205	A0A1B7WRF5_9NOST	Serine/threonine protein kinase	Bacteria	Cyanobacteria	Anabaena sp. CRKS33	Anabaena
1206	U5DL04_9CHRO	Uncharacterized protein	Bacteria	Cyanobacteria	Rubidibacter lacunae KORDI 51-2	Rubidibacter
1207	A0A1U7I5W2_9CYAN	Serine/threonine protein kinase	Bacteria	Cyanobacteria	Phormidium ambiguum IAM M-71	Phormidium
1208	A0A0D6ARK0_9CHRO	Serine/threonine kinase	Bacteria	Cyanobacteria	Geminocystis sp. NIES-3709	Geminocystis
1209	A0A0S3PKB0_9NOSO	Serine/threonine protein kinase	Bacteria	Cyanobacteria	Nostoc sp. NIES-3756	Nostoc
1210	A0A1D9G8K7_9CYAN	Sulfatase-modifying factor domain-containing protein	Bacteria	Cyanobacteria	Moorea producens JHB	Moorea
1211	A0A0V7ZFI4_9CYAN	Protein kinase	Bacteria	Cyanobacteria	Mastigocoleus testarum BC008	Mastigocoleus
1212	A0A261KM61_9CYAN	Uncharacterized protein	Bacteria	Cyanobacteria	Hydrocoleum sp. CS-953	Hydrocoleum
1213	T2JTY5_CROWT	Uncharacterized protein	Bacteria	Cyanobacteria	Crocosphaera watsonii WH 0402	Crocosphaera
1214	A0A2G4F1M5_9CYAN	Serine/threonine protein kinase	Bacteria	Cyanobacteria	Tychonema bourrellyi FEM_GT703	Tychonema
1215	A0A1Z4TXK4_9CYAN	Serine/threonine kinase	Bacteria	Cyanobacteria	Aulosira laxa NIES-50	Aulosira
1216	A0A1Z4MWH8_9CYAN	Serine/threonine kinase	Bacteria	Cyanobacteria	Tolypothrix tenuis PCC 7101	Tolypothrix
1217	B7JYV4_CYAP8	Uncharacterized protein	Bacteria	Cyanobacteria	Cyanothece sp. (strain PCC 8801)	Cyanothece
1218	A0A139WX85_9CYAN	Uncharacterized protein	Bacteria	Cyanobacteria	Scytonema hofmannii PCC 7110	Scytonema
1219	A0A2T1CAA1_9CYAN	Serine/threonine protein kinase	Bacteria	Cyanobacteria	Merismopedia glauca CCAP 1448/3	Merismopedia
1220	U5D9V2_9CHRO	WD40 repeat-containing protein	Bacteria	Cyanobacteria	Rubidibacter lacunae KORDI 51-2	Rubidibacter
1221	A0A1Q4R750_9CYAN	Sulfatase-modifying factor protein	Bacteria	Cyanobacteria	Limnothrix rosea IAM M-220	Limnothrix
1222	L8LMC3_9CHRO	Uncharacterized protein	Bacteria	Cyanobacteria	Gloeocapsa sp. PCC 73106	Gloeocapsa
1223	A0A2S6CZ95_9CYAN	Protein kinase	Bacteria	Cyanobacteria	Cuspidothrix issatschenkoi CHARLIE-1	Cuspidothrix
1224	A0A1W9X2J6_9GAMM	Uncharacterized protein	Bacteria	Proteobacteria	Beggiatoa sp. 4572_84	Beggiatoa
1225	A0A2I8ADI1_9NOSO	Protein kinase	Bacteria	Cyanobacteria	Nostoc sp. CENA543	Nostoc
1226	A0A1Z4LJD8_9CYAN	Uncharacterized protein	Bacteria	Cyanobacteria	Calothrix parasitica NIES-267	Calothrix
1227	A0A218Q1T8_9CYAN	Serine/threonine protein kinase	Bacteria	Cyanobacteria	Nodularia sp. NIES-3585	Nodularia
1228	A0A1B7W1S2_APHFL	Serine/threonine protein kinase	Bacteria	Cyanobacteria	Aphanizomenon flos-aquae LD13	Aphanizomenon
1229	A0A252EBY0_9NOSO	Sulfatase-modifying factor domain-containing protein	Bacteria	Cyanobacteria	Nostoc sp. T09	Nostoc
1230	A0A354TCC9_9BACT	Uncharacterized protein	Bacteria	Verrucomicrobia	Verrucomicrobiales bacterium	Verrucomicrobiales
1231	A0A1B7VQK8_9NOST	Serine/threonine protein kinase	Bacteria	Cyanobacteria	Anabaena sp. WA113	Anabaena
1232	K2A360_9BACT	Uncharacterized protein	Bacteria		uncultured bacterium	uncultured
1233	A0A0K2M6T0_9NOST	Serine/threonine protein kinase	Bacteria	Cyanobacteria	Anabaena sp. WA102	Anabaena
1234	A0A2Z5WTL1_9CYAN	Serine/threonine protein kinase	Bacteria	Cyanobacteria	Pseudanabaena sp. ABRG5-3	Pseudanabaena
1235	B0C8N3_ACAM1	Serine/threonine protein kinase, putative	Bacteria	Cyanobacteria	Acaryochloris marina (strain MBIC 11017)	Acaryochloris
1236	L8MX86_9CYAN	Sulphatase-modifying factor protein	Bacteria	Cyanobacteria	Pseudanabaena biceps PCC 7429	Pseudanabaena
1237	A0A0B0QKU7_APHFL	Serine/threonine protein kinase	Bacteria	Cyanobacteria	Aphanizomenon flos-aquae 2012/KM1/D3	Aphanizomenon
1238	A0A1B7WNN4_9NOST	Serine/threonine protein kinase	Bacteria	Cyanobacteria	Anabaena sp. MDT14b	Anabaena
1239	A0A166IZ76_NODSP	Protein kinase	Bacteria	Cyanobacteria	Nodularia spumigena CENA596	Nodularia
1240	A0A1V5MWP2_9BACT	Serine/threonine-protein kinase pkn1	Bacteria	Planctomycetes	Planctomycetes bacterium ADurb.Bin412	Planctomycetes
1241	A0A1W9X3S2_9GAMM	Uncharacterized protein	Bacteria	Proteobacteria	Beggiatoa sp. 4572_84	Beggiatoa
1242	A0A328IFE2_9CYAN	Protein kinase	Bacteria	Cyanobacteria	Hapalosiphonaceae cyanobacterium JJU2	Hapalosiphonaceae
1243	K9XUT9_STAC7	Serine/threonine protein kinase	Bacteria	Cyanobacteria	Stanieria cyanosphaera (strain ATCC 29371 / PCC 7437)	Stanieria
1244	A0A2G3P9J3_9CHRO	Formylglycine-generating enzyme family protein	Bacteria	Cyanobacteria	Cyanobacterium aponinum IPPAS B-1201	Cyanobacterium
1245	K9Z758_CYAAP	Sulphatase-modifying factor protein	Bacteria	Cyanobacteria	Cyanobacterium aponinum (strain PCC 10605)	Cyanobacterium
1246	U7QKY9_9CYAN	Formylglycine-generating sulfatase enzyme family protein	Bacteria	Cyanobacteria	Lyngbya aestuarii BL J	Lyngbya
1247	A0A1J1JQB2_9CYAN	Uncharacterized protein	Bacteria	Cyanobacteria	Planktothrix serta PCC 8927	Planktothrix
1248	A0A1Z4V2Q1_9CYAN	Uncharacterized protein	Bacteria	Cyanobacteria	Dolichospermum compactum NIES-806	Dolichospermum
1249	A0A1J1JMK4_PLAAG	Uncharacterized protein	Bacteria	Cyanobacteria	Planktothrix agardhii	Planktothrix
1250	Q110R9_TRIEI	Serine/threonine protein kinase	Bacteria	Cyanobacteria	Trichodesmium erythraeum (strain IMS101)	Trichodesmium
1251	A0A140K575_9CYAN	Serine/threonine protein kinase	Bacteria	Cyanobacteria	Stanieria sp. NIES-3757	Stanieria
1252	A7BY23_9GAMM	Uncharacterized protein	Bacteria	Proteobacteria	Beggiatoa sp. PS	Beggiatoa
1253	A0A1B7WWM6_9NOST	Sulfatase-modifying factor protein	Bacteria	Cyanobacteria	Anabaena sp. MDT14b	Anabaena
1254	B0C4I4_ACAM1	Conserved domain protein	Bacteria	Cyanobacteria	Acaryochloris marina (strain MBIC 11017)	Acaryochloris
1255	A0A1W9L257_9GAMM	Uncharacterized protein (Fragment)	Bacteria	Proteobacteria	Beggiatoa sp. IS2	Beggiatoa
1256	A0A1Z4HRL6_9NOSO	Serine/threonine kinase	Bacteria	Cyanobacteria	Nostoc carneum NIES-2107	Nostoc
1257	A0A1G3AK80_9BACT	Uncharacterized protein	Bacteria	Planctomycetes	Planctomycetes bacterium RBG_16_64_12	Planctomycetes
1258	A3IVY3_9CYAN	Uncharacterized protein	Bacteria	Cyanobacteria	Cyanothece sp. CCY0110	Cyanothece
1259	A0A0P1BX20_9CYAN	Uncharacterized protein	Bacteria	Cyanobacteria	Chrysosporum ovalisporum	Chrysosporum
1260	A0A372DII3_9CYAN	Uncharacterized protein	Bacteria	Cyanobacteria	Limnothrix sp. CACIAM 69d	Limnothrix
1261	A0A1Z4NQN4_9CYAN	Serine/threonine protein kinase	Bacteria	Cyanobacteria	Calothrix sp. NIES-3974	Calothrix
1262	A7C271_9GAMM	Uncharacterized protein	Bacteria	Proteobacteria	Beggiatoa sp. PS	Beggiatoa
1263	A0A1B7WJ47_9NOST	Serine/threonine protein kinase	Bacteria	Cyanobacteria	Anabaena sp. CRKS33	Anabaena
1264	K9Y0I5_STAC7	Serine/threonine protein kinase	Bacteria	Cyanobacteria	Stanieria cyanosphaera (strain ATCC 29371 / PCC 7437)	Stanieria
1265	A0A1B7VW41_APHFL	Uncharacterized protein	Bacteria	Cyanobacteria	Aphanizomenon flos-aquae LD13	Aphanizomenon
1266	A0A0V7ZD47_9CYAN	Sulphatase-modifying factor protein	Bacteria	Cyanobacteria	Mastigocoleus testarum BC008	Mastigocoleus
1267	A0A0K2LYY5_9NOST	Uncharacterized protein	Bacteria	Cyanobacteria	Anabaena sp. WA102	Anabaena
1268	L8M4B7_9CYAN	Uncharacterized protein	Bacteria	Cyanobacteria	Xenococcus sp. PCC 7305	Xenococcus
1269	A0A3A4PNQ8_9BACT	Uncharacterized protein	Bacteria	Candidatus Omnitrophica	Candidatus Omnitrophica bacterium	Candidatus
1270	A0A352XI35_9CYAN	Sulfatase-modifying factor protein	Bacteria	Cyanobacteria	Cyanobacteria bacterium UBA11367	Cyanobacteria
1271	A0A357GP50_9CYAN	Sulfatase-modifying factor protein	Bacteria	Cyanobacteria	Cyanobacteria bacterium UBA11159	Cyanobacteria
1272	A0A357PB92_9CYAN	Sulfatase-modifying factor protein	Bacteria	Cyanobacteria	Cyanobacteria bacterium UBA11153	Cyanobacteria
1273	A0A353AIB3_9CYAN	Sulfatase-modifying factor protein	Bacteria	Cyanobacteria	Cyanobacteria bacterium UBA11366	Cyanobacteria
1274	A0A354ZQI4_9CYAN	Sulfatase-modifying factor protein	Bacteria	Cyanobacteria	Cyanobacteria bacterium UBA11166	Cyanobacteria
1275	A0A358YIT7_9CYAN	Sulfatase-modifying factor protein	Bacteria	Cyanobacteria	Cyanobacteria bacterium UBA11149	Cyanobacteria
1276	A0A2N6LXH3_9CYAN	Protein kinase	Bacteria	Cyanobacteria	Fischerella thermalis CCMEE 5330	Fischerella
1277	K7WH89_9NOST	Serine/threonine protein kinase	Bacteria	Cyanobacteria	Anabaena sp. 90	Anabaena
1278	I4FPS9_MICAE	Uncharacterized protein	Bacteria	Cyanobacteria	Microcystis aeruginosa PCC 9717	Microcystis
1279	A0A073CQY7_PLAAG	Serine/threonine kinase pkn1	Bacteria	Cyanobacteria	Planktothrix agardhii NIVA-CYA 126/8	Planktothrix
1280	I4IA94_9CHRO	Genome sequencing data, contig C284	Bacteria	Cyanobacteria	Microcystis sp. T1-4	Microcystis
1281	A0A2W4W1Z1_9CYAN	Serine/threonine protein kinase	Bacteria	Cyanobacteria	Pseudanabaena frigida	Pseudanabaena
1282	B0CG53_ACAM1	Uncharacterized protein	Bacteria	Cyanobacteria	Acaryochloris marina (strain MBIC 11017)	Acaryochloris
1283	A0A2T1BWW4_9CYAN	Serine/threonine protein kinase	Bacteria	Cyanobacteria	Merismopedia glauca CCAP 1448/3	Merismopedia
1284	A0A1Z4V741_9CYAN	Serine/threonine protein kinase	Bacteria	Cyanobacteria	Dolichospermum compactum NIES-806	Dolichospermum
1285	Q117B6_TRIEI	Serine/threonine protein kinase	Bacteria	Cyanobacteria	Trichodesmium erythraeum (strain IMS101)	Trichodesmium
1286	B7K5S1_CYAP8	Serine/threonine protein kinase	Bacteria	Cyanobacteria	Cyanothece sp. (strain PCC 8801)	Cyanothece
1287	A0A2W7ATV5_9CYAN	Serine/threonine protein kinase	Bacteria	Cyanobacteria	Pseudanabaena sp.	Pseudanabaena
1288	A0A2E1KKK0_9PLAN	Uncharacterized protein	Bacteria	Planctomycetes	Planctomycetaceae bacterium	Planctomycetaceae
1289	E0UN17_CYAP2	Uncharacterized protein	Bacteria	Cyanobacteria	Cyanothece sp. (strain PCC 7822)	Cyanothece
1290	Q119U1_TRIEI	Serine/threonine protein kinase	Bacteria	Cyanobacteria	Trichodesmium erythraeum (strain IMS101)	Trichodesmium
1291	A0A1J1L8H6_PLARU	Uncharacterized protein	Bacteria	Cyanobacteria	Planktothrix rubescens	Planktothrix
1292	A0A0D6AB30_9CHRO	Uncharacterized protein	Bacteria	Cyanobacteria	Geminocystis sp. NIES-3708	Geminocystis
1293	A0A256BAD9_9CYAN	Uncharacterized protein	Bacteria	Cyanobacteria	Pseudanabaena sp. SR411	Pseudanabaena
1294	A0A1V4BTE8_MICAE	Diguanylate cyclase	Bacteria	Cyanobacteria	Microcystis aeruginosa KW	Microcystis
1295	A0A350XLG7_9CYAN	Sulphatase-modifying factor protein	Bacteria	Cyanobacteria	Cyanobacteria bacterium UBA11372	Cyanobacteria
1296	A0A1B7WFF4_9NOST	Sulfatase-modifying factor domain-containing protein	Bacteria	Cyanobacteria	Anabaena sp. CRKS33	Anabaena
1297	A0A2S6CUV2_9CYAN	Sulphatase-modifying factor protein	Bacteria	Cyanobacteria	Cuspidothrix issatschenkoi CHARLIE-1	Cuspidothrix
1298	A0A1B7WCY6_9NOST	Uncharacterized protein (Fragment)	Bacteria	Cyanobacteria	Anabaena sp. CRKS33	Anabaena
1299	A0A0B0QPB1_APHFL	Uncharacterized protein	Bacteria	Cyanobacteria	Aphanizomenon flos-aquae 2012/KM1/D3	Aphanizomenon
1300	A0A1B7W002_APHFL	Sulfatase-modifying factor domain-containing protein	Bacteria	Cyanobacteria	Aphanizomenon flos-aquae LD13	Aphanizomenon
1301	D8G368_9CYAN	Uncharacterized protein	Bacteria	Cyanobacteria	[Oscillatoria] sp. PCC 6506	[Oscillatoria]
1302	I4IVZ6_MICAE	Uncharacterized protein	Bacteria	Cyanobacteria	Microcystis aeruginosa PCC 9701	Microcystis
1303	A0A0K2M696_9NOST	Uncharacterized protein	Bacteria	Cyanobacteria	Anabaena sp. WA102	Anabaena
1304	A0A0D6AT73_9CHRO	Uncharacterized protein	Bacteria	Cyanobacteria	Geminocystis sp. NIES-3709	Geminocystis
1305	K9Q5C4_9CYAN	Sulphatase-modifying factor protein	Bacteria	Cyanobacteria	Leptolyngbya sp. PCC 7376	Leptolyngbya
1306	I4FXF6_MICAE	Uncharacterized protein	Bacteria	Cyanobacteria	Microcystis aeruginosa PCC 9717	Microcystis
1307	A0A1B7V626_9NOST	Uncharacterized protein	Bacteria	Cyanobacteria	Anabaena sp. AL09	Anabaena
1308	A0A1V6FV98_9BACT	Serine/threonine-protein kinase pkn1	Bacteria	Lentisphaerae	Lentisphaerae bacterium ADurb.Bin082	Lentisphaerae
1309	A0A2T1C7C5_9CYAN	Formylglycine-generating enzyme family protein	Bacteria	Cyanobacteria	Merismopedia glauca CCAP 1448/3	Merismopedia
1310	A0A2S6CUY2_9CYAN	Sulphatase-modifying factor protein	Bacteria	Cyanobacteria	Cuspidothrix issatschenkoi CHARLIE-1	Cuspidothrix
1311	A0A2T1C039_9CYAN	Formylglycine-generating enzyme family protein	Bacteria	Cyanobacteria	Merismopedia glauca CCAP 1448/3	Merismopedia
1312	A0A261KVT1_9CYAN	Uncharacterized protein	Bacteria	Cyanobacteria	Hydrocoleum sp. CS-953	Hydrocoleum
1313	A0A2W4WG50_9CYAN	Serine/threonine protein kinase	Bacteria	Cyanobacteria	Pseudanabaena frigida	Pseudanabaena
1314	A0A2T1FX56_9CYAN	Sulphatase-modifying factor protein	Bacteria	Cyanobacteria	filamentous cyanobacterium Phorm 6	filamentous
1315	A0A2T1D808_9CYAN	Sulphatase-modifying factor protein	Bacteria	Cyanobacteria	filamentous cyanobacterium Phorm 46	filamentous
1316	A0A0K1S1A1_9CHRO	Serine/threonine kinase	Bacteria	Cyanobacteria	Microcystis panniformis FACHB-1757	Microcystis
1317	B7K3U9_CYAP8	Uncharacterized protein	Bacteria	Cyanobacteria	Cyanothece sp. (strain PCC 8801)	Cyanothece
1318	A0A139WTX3_9CYAN	Uncharacterized protein	Bacteria	Cyanobacteria	Scytonema hofmannii PCC 7110	Scytonema
1319	A0A1U7MYK5_9CYAN	Uncharacterized protein	Bacteria	Cyanobacteria	Moorea bouillonii PNG	Moorea
1320	A0A139GL09_MICAE	Sulphatase-modifying factor protein	Bacteria	Cyanobacteria	Microcystis aeruginosa NIES-88	Microcystis
1321	A0A0D6KRZ2_9CYAN	Kinase domain protein	Bacteria	Cyanobacteria	Tolypothrix sp. PCC 7601	Tolypothrix
1322	A0A1Z4M4P8_MICDP	Serine/threonine protein kinase	Bacteria	Cyanobacteria	Fremyella diplosiphon NIES-3275	Fremyella
1323	A0A1J1L5N3_PLARU	Uncharacterized protein	Bacteria	Cyanobacteria	Planktothrix rubescens	Planktothrix
1324	A0A357ADK0_9CYAN	Formylglycine-generating enzyme family protein	Bacteria	Cyanobacteria	Cyanobacteria bacterium UBA11691	Cyanobacteria
1325	I4FDX1_MICAE	Sulfatase-modifying factor 1	Bacteria	Cyanobacteria	Microcystis aeruginosa PCC 9432	Microcystis
1326	A0A1J5GM05_9CYAN	Uncharacterized protein	Bacteria	Cyanobacteria	Oscillatoriales cyanobacterium CG2_30_40_61	Oscillatoriales
1327	K9Q5I1_9CYAN	Sulphatase-modifying factor protein	Bacteria	Cyanobacteria	Leptolyngbya sp. PCC 7376	Leptolyngbya
1328	A0A2N1U537_9BACT	Uncharacterized protein	Bacteria	Candidatus Riflebacteria	Candidatus Riflebacteria bacterium HGW-Riflebacteria-2	Candidatus
1329	A0A2W7ANE0_9CYAN	Uncharacterized protein	Bacteria	Cyanobacteria	Leptolyngbya sp.	Leptolyngbya
1330	A0A257WQV2_9BACT	Uncharacterized protein (Fragment)	Bacteria	Planctomycetes	Planctomycetales bacterium 12-60-4	Planctomycetales
1331	A0A2T1GE73_9CYAN	Formylglycine-generating enzyme family protein	Bacteria	Cyanobacteria	Chamaesiphon polymorphus CCALA 037	Chamaesiphon
1332	A0A354AXJ4_9CYAN	Formylglycine-generating enzyme family protein	Bacteria	Cyanobacteria	Synechococcales bacterium UBA10510	Synechococcales
1333	Q10YR1_TRIEI	Uncharacterized protein	Bacteria	Cyanobacteria	Trichodesmium erythraeum (strain IMS101)	Trichodesmium
1334	A0A2G3PAW2_9CHRO	Serine/threonine protein kinase	Bacteria	Cyanobacteria	Cyanobacterium aponinum IPPAS B-1201	Cyanobacterium
1335	K9Z4P9_CYAAP	Serine/threonine protein kinase	Bacteria	Cyanobacteria	Cyanobacterium aponinum (strain PCC 10605)	Cyanobacterium
1336	A3YXY3_9SYNE	Uncharacterized protein	Bacteria	Cyanobacteria	Synechococcus sp. WH 5701	Synechococcus
1337	A0A176S3V7_9GAMM	Serine/threonine protein kinase (Fragment)	Bacteria	Proteobacteria	Candidatus Thiomargarita nelsonii	Candidatus
1338	A0A0B0QKQ2_APHFL	Serine/threonine protein kinase	Bacteria	Cyanobacteria	Aphanizomenon flos-aquae 2012/KM1/D3	Aphanizomenon
1339	A0A2H6BMY2_MICAE	Uncharacterized protein	Bacteria	Cyanobacteria	Microcystis aeruginosa NIES-298	Microcystis
1340	I4ISW1_MICAE	Diguanylate cyclase (Modular protein)	Bacteria	Cyanobacteria	Microcystis aeruginosa PCC 9701	Microcystis
1341	I4I6I5_MICAE	Genome sequencing data, contig C298	Bacteria	Cyanobacteria	Microcystis aeruginosa PCC 9809	Microcystis
1342	A0A1Z4I2C4_9NOSO	Serine/threonine protein kinase	Bacteria	Cyanobacteria	Nostoc sp. NIES-2111	Nostoc
1343	A0A1Z4HKK4_9NOSO	Uncharacterized protein	Bacteria	Cyanobacteria	Nostoc carneum NIES-2107	Nostoc
1344	A0A372DFF4_9CYAN	Peptidase C14	Bacteria	Cyanobacteria	Limnothrix sp. CACIAM 69d	Limnothrix
1345	A0A0B0QTM7_APHFL	Uncharacterized protein	Bacteria	Cyanobacteria	Aphanizomenon flos-aquae 2012/KM1/D3	Aphanizomenon
1346	A0A1L9QTC5_9CYAN	Uncharacterized protein	Bacteria	Cyanobacteria	Roseofilum reptotaenium AO1-A	Roseofilum
1347	A0A0K2M1G5_9NOST	Uncharacterized protein	Bacteria	Cyanobacteria	Anabaena sp. WA102	Anabaena
1348	A8YE93_MICAE	Genome sequencing data, contig C298	Bacteria	Cyanobacteria	Microcystis aeruginosa PCC 7806	Microcystis
1349	A0A1X9L6D4_MICAE	Uncharacterized protein	Bacteria	Cyanobacteria	Microcystis aeruginosa PCC 7806SL	Microcystis
1350	A0A1Q8Z541_9CYAN	Uncharacterized protein	Bacteria	Cyanobacteria	Leptolyngbya sp. 'hensonii'	Leptolyngbya
1351	L7DZQ1_MICAE	Uncharacterized protein	Bacteria	Cyanobacteria	Microcystis aeruginosa TAIHU98	Microcystis
1352	K9PEG2_9CYAN	Serine/threonine protein kinase	Bacteria	Cyanobacteria	Calothrix sp. PCC 7507	Calothrix
1353	A0A352ZE76_9CYAN	Sulphatase-modifying factor protein	Bacteria	Cyanobacteria	Cyanobacteria bacterium UBA11369	Cyanobacteria
1354	A0A352Y7J8_9CYAN	Sulphatase-modifying factor protein	Bacteria	Cyanobacteria	Cyanobacteria bacterium UBA11368	Cyanobacteria
1355	A0A351KZ17_9CYAN	Sulphatase-modifying factor protein	Bacteria	Cyanobacteria	Cyanobacteria bacterium UBA11371	Cyanobacteria
1356	A0A2Z6UJW1_MICAE	Serine/threonine-protein kinase pkn1	Bacteria	Cyanobacteria	Microcystis aeruginosa Sj	Microcystis
1357	A0A2W4QJK3_9GAMM	Uncharacterized protein	Bacteria	Proteobacteria	Candidatus Methyloumidiphilus alinensis	Candidatus
1358	A0A1B7VHM7_9NOST	Uncharacterized protein	Bacteria	Cyanobacteria	Anabaena sp. WA113	Anabaena
1359	A0A2D6W5H5_9BACT	Uncharacterized protein	Bacteria	Verrucomicrobia	Verrucomicrobiales bacterium	Verrucomicrobiales
1360	I4FU61_MICAE	Genome sequencing data, contig C298	Bacteria	Cyanobacteria	Microcystis aeruginosa PCC 9717	Microcystis
1361	A0A1V6FTN0_9BACT	Serine/threonine-protein kinase pkn1	Bacteria	Lentisphaerae	Lentisphaerae bacterium ADurb.Bin082	Lentisphaerae
1362	A0A2G8SVX7_9BURK	Uncharacterized protein	Bacteria	Proteobacteria	Massilia psychrophila	Massilia
1363	S3JAA9_MICAE	Serine/threonine-protein kinase pkn1	Bacteria	Cyanobacteria	Microcystis aeruginosa SPC777	Microcystis
1364	A0A352ADF0_9CYAN	Formylglycine-generating enzyme family protein	Bacteria	Cyanobacteria	Cyanobacteria bacterium UBA9273	Cyanobacteria
1365	A0A355HLS3_9CYAN	Formylglycine-generating enzyme family protein	Bacteria	Cyanobacteria	Cyanobacteria bacterium UBA8803	Cyanobacteria
1366	K9WXX1_9NOST	Uncharacterized protein	Bacteria	Cyanobacteria	Cylindrospermum stagnale PCC 7417	Cylindrospermum
1367	K7W1F5_9NOST	Putative serine/threonine protein kinase	Bacteria	Cyanobacteria	Anabaena sp. 90	Anabaena
1368	A0A2T1F5D6_9CYAN	Protein kinase	Bacteria	Cyanobacteria	Chamaesiphon polymorphus CCALA 037	Chamaesiphon
1369	A0A1Z4UUD6_9CYAN	Putative serine/threonine protein kinase	Bacteria	Cyanobacteria	Sphaerospermopsis kisseleviana NIES-73	Sphaerospermopsis
1370	A0A1B7UYS4_9NOST	Uncharacterized protein	Bacteria	Cyanobacteria	Anabaena sp. LE011-02	Anabaena
1371	A0A1Z4V2N3_9CYAN	Serine/threonine protein kinase	Bacteria	Cyanobacteria	Dolichospermum compactum NIES-806	Dolichospermum
1372	A0A2E3ML74_9PLAN	Uncharacterized protein	Bacteria	Planctomycetes	Planctomycetaceae bacterium	Planctomycetaceae
1373	K9VIQ1_9CYAN	Sulphatase-modifying factor protein	Bacteria	Cyanobacteria	Oscillatoria nigro-viridis PCC 7112	Oscillatoria
1374	H1WIC9_9CYAN	Uncharacterized protein	Bacteria	Cyanobacteria	Arthrospira sp. PCC 8005	Arthrospira
1375	A0A1W9W3Q6_9GAMM	Uncharacterized protein	Bacteria	Proteobacteria	Beggiatoa sp. 4572_84	Beggiatoa
1376	A0A2T1FTL0_9CYAN	Uncharacterized protein	Bacteria	Cyanobacteria	filamentous cyanobacterium Phorm 6	filamentous
1377	T2IGL8_CROWT	Uncharacterized protein	Bacteria	Cyanobacteria	Crocosphaera watsonii WH 8502	Crocosphaera
1378	I4G6I5_MICAE	Genome sequencing data, contig C298	Bacteria	Cyanobacteria	Microcystis aeruginosa PCC 9443	Microcystis
1379	K2BVV7_9BACT	Serine/threonine protein kinase	Bacteria		uncultured bacterium	uncultured
1380	A0A2V8NIL0_9BACT	Uncharacterized protein	Bacteria	Acidobacteria	Acidobacteria bacterium	Acidobacteria
1381	A0A2E0QVS3_9BACT	Uncharacterized protein (Fragment)	Bacteria	Verrucomicrobia	Verrucomicrobiales bacterium	Verrucomicrobiales
1382	A0A2G4EVK3_9CYAN	Uncharacterized protein (Fragment)	Bacteria	Cyanobacteria	Tychonema bourrellyi FEM_GT703	Tychonema
1383	K9F691_9CYAN	Uncharacterized protein	Bacteria	Cyanobacteria	Leptolyngbya sp. PCC 7375	Leptolyngbya
1384	A0A2A2TMH7_9CYAN	Protein kinase	Bacteria	Cyanobacteria	Calothrix elsteri CCALA 953	Calothrix
1385	A0A1B7WQ72_9NOST	Uncharacterized protein	Bacteria	Cyanobacteria	Anabaena sp. CRKS33	Anabaena
1386	K9YIY3_CYASC	Serine/threonine protein kinase	Bacteria	Cyanobacteria	Cyanobacterium stanieri (strain ATCC 29140 / PCC 7202)	Cyanobacterium
1387	A0A2S0Q9H0_NODSP	Serine/threonine-protein kinase pkn1	Bacteria	Cyanobacteria	Nodularia spumigena UHCC 0039	Nodularia
1388	A0A1S1ZTP5_9CYAN	Sulfatase-modifying factor protein	Bacteria	Cyanobacteria	Cylindrospermopsis raciborskii MVCC14	Cylindrospermopsis
1389	A0A354B3A2_9CYAN	Uncharacterized protein	Bacteria	Cyanobacteria	Synechococcales bacterium UBA10510	Synechococcales
1390	A0A1W9L376_9GAMM	Uncharacterized protein (Fragment)	Bacteria	Proteobacteria	Beggiatoa sp. IS2	Beggiatoa
1391	A0A0K2M693_9NOST	Serine/threonine protein kinase	Bacteria	Cyanobacteria	Anabaena sp. WA102	Anabaena
1392	I4HXR6_MICAE	Genome sequencing data, contig C298	Bacteria	Cyanobacteria	Microcystis aeruginosa PCC 9808	Microcystis
1393	B0CCZ3_ACAM1	Conserved domain protein	Bacteria	Cyanobacteria	Acaryochloris marina (strain MBIC 11017)	Acaryochloris
1394	A0A1Z4TGU7_9CYAN	Serine/threonine protein kinase	Bacteria	Cyanobacteria	Fischerella sp. NIES-4106	Fischerella
1395	A0A2S0QA19_NODSP	Serine/threonine-protein kinase C	Bacteria	Cyanobacteria	Nodularia spumigena UHCC 0039	Nodularia
1396	K9SP02_9CYAN	Sulphatase-modifying factor protein	Bacteria	Cyanobacteria	Pseudanabaena sp. PCC 7367	Pseudanabaena
1397	K9R5C3_9CYAN	Uncharacterized protein	Bacteria	Cyanobacteria	Rivularia sp. PCC 7116	Rivularia
1398	A0A1B7WJQ6_9NOST	Sulphatase-modifying factor protein	Bacteria	Cyanobacteria	Anabaena sp. CRKS33	Anabaena
1399	A0A0M2PZ20_PROHO	Uncharacterized protein	Bacteria	Cyanobacteria	Prochlorothrix hollandica PCC 9006 = CALU 1027	Prochlorothrix
1400	D4THG8_9CYAN	Uncharacterized protein	Bacteria	Cyanobacteria	Cylindrospermopsis raciborskii CS-505	Cylindrospermopsis
1401	L8LK02_9CHRO	Uncharacterized protein	Bacteria	Cyanobacteria	Gloeocapsa sp. PCC 73106	Gloeocapsa
1402	F5ULM2_9CYAN	Sulphatase-modifying factor protein	Bacteria	Cyanobacteria	Microcoleus vaginatus FGP-2	Microcoleus
1403	A0A1Z4VGN0_9CYAN	TPR repeat protein	Bacteria	Cyanobacteria	Raphidiopsis curvata NIES-932	Raphidiopsis
1404	A0A1Z4V1B7_9CYAN	Uncharacterized protein	Bacteria	Cyanobacteria	Dolichospermum compactum NIES-806	Dolichospermum
1405	A0A358VT78_9CYAN	Uncharacterized protein	Bacteria	Cyanobacteria	Oscillatoriales bacterium UBA8482	Oscillatoriales
1406	A0A0P4UQW2_9CYAN	Uncharacterized protein	Bacteria	Cyanobacteria	Leptolyngbya sp. NIES-2104	Leptolyngbya
1407	A0A0R0M8X8_9CYAN	Sulfatase-modifying factor protein	Bacteria	Cyanobacteria	Cylindrospermopsis sp. CR12	Cylindrospermopsis
1408	B0JSI5_MICAN	Sulfatase-modifying factor 1	Bacteria	Cyanobacteria	Microcystis aeruginosa (strain NIES-843)	Microcystis
1409	I4IQ13_MICAE	Sulfatase-modifying factor 1	Bacteria	Cyanobacteria	Microcystis aeruginosa PCC 9701	Microcystis
1410	A0A0V7ZYG1_9CYAN	Protein kinase	Bacteria	Cyanobacteria	Mastigocoleus testarum BC008	Mastigocoleus
1411	K9TTP8_9CYAN	Uncharacterized protein	Bacteria	Cyanobacteria	Oscillatoria acuminata PCC 6304	Oscillatoria
1412	A0A1E4QFP5_MICAE	Uncharacterized protein	Bacteria	Cyanobacteria	Microcystis aeruginosa NIES-98	Microcystis
1413	L7EB10_MICAE	Uncharacterized protein	Bacteria	Cyanobacteria	Microcystis aeruginosa TAIHU98	Microcystis
1414	A0A1B7WZF6_APHFL	Uncharacterized protein	Bacteria	Cyanobacteria	Aphanizomenon flos-aquae WA102	Aphanizomenon
1415	A0A0P4US74_9CYAN	Serine/threonine protein kinase	Bacteria	Cyanobacteria	Leptolyngbya sp. NIES-2104	Leptolyngbya
1416	A0A1G7IES2_9PROT	Formylglycine-generating enzyme, required for sulfatase activity, contains SUMF1/FGE domain	Bacteria	Proteobacteria	Rhodospira trueperi	Rhodospira
1417	A0A2K8WSZ6_9CHRO	Serine/threonine protein kinase	Bacteria	Cyanobacteria	Cyanobacterium sp. HL-69	Cyanobacterium
1418	A0A1Z4GFB2_9CYAN	Uncharacterized protein	Bacteria	Cyanobacteria	Anabaenopsis circularis NIES-21	Anabaenopsis
1419	A0A2H6LH99_9NOSO	Serine/threonine protein kinase	Bacteria	Cyanobacteria	Nostoc cycadae WK-1	Nostoc
1420	A0A1J5GIE1_9CYAN	Uncharacterized protein	Bacteria	Cyanobacteria	Oscillatoriales cyanobacterium CG2_30_40_61	Oscillatoriales
1421	S3J3R2_MICAE	Serine/threonine-protein kinase pkn1	Bacteria	Cyanobacteria	Microcystis aeruginosa SPC777	Microcystis
1422	I4HPU3_MICAE	Uncharacterized protein	Bacteria	Cyanobacteria	Microcystis aeruginosa PCC 9809	Microcystis
1423	A0A1F3JPH9_9BACT	Uncharacterized protein	Bacteria	Bacteroidetes	Bacteroidetes bacterium GWF2_29_10	Bacteroidetes
1424	A0A1F3FP66_9BACT	Uncharacterized protein	Bacteria	Bacteroidetes	Bacteroidetes bacterium GWE2_29_8	Bacteroidetes
1425	I4FF53_MICAE	Diguanylate cyclase (Modular protein)	Bacteria	Cyanobacteria	Microcystis aeruginosa PCC 9432	Microcystis
1426	I4HAL8_MICAE	Uncharacterized protein	Bacteria	Cyanobacteria	Microcystis aeruginosa PCC 9807	Microcystis
1427	A8YHX4_MICAE	Genome sequencing data, contig C315	Bacteria	Cyanobacteria	Microcystis aeruginosa PCC 7806	Microcystis
1428	A0A2H6L172_MICAE	Uncharacterized protein	Bacteria	Cyanobacteria	Microcystis aeruginosa NIES-87	Microcystis
1429	A0A139GPV8_MICAE	Sulfatase-modifying factor domain-containing protein	Bacteria	Cyanobacteria	Microcystis aeruginosa NIES-88	Microcystis
1430	L8P4H4_MICAE	Uncharacterized protein	Bacteria	Cyanobacteria	Microcystis aeruginosa DIANCHI905	Microcystis
1431	A0A1X9L404_MICAE	Uncharacterized protein	Bacteria	Cyanobacteria	Microcystis aeruginosa PCC 7806SL	Microcystis
1432	A0A2H6L2Y2_MICAE	Diguanylate cyclase	Bacteria	Cyanobacteria	Microcystis aeruginosa NIES-87	Microcystis
1433	I4FH09_MICAE	Uncharacterized protein	Bacteria	Cyanobacteria	Microcystis aeruginosa PCC 9432	Microcystis
1434	I4HIB4_MICAE	Uncharacterized protein	Bacteria	Cyanobacteria	Microcystis aeruginosa PCC 9808	Microcystis
1435	A0A328V274_9CYAN	Uncharacterized protein	Bacteria	Cyanobacteria	Arthrospira sp. O9.13F	Arthrospira
1436	K9UMM1_CHAP6	Uncharacterized protein	Bacteria	Cyanobacteria	Chamaesiphon minutus (strain ATCC 27169 / PCC 6605)	Chamaesiphon
1437	I4GEB1_MICAE	Uncharacterized protein	Bacteria	Cyanobacteria	Microcystis aeruginosa PCC 7941	Microcystis
1438	A0A2H6BUY2_MICAE	Serine/threonine protein kinase	Bacteria	Cyanobacteria	Microcystis aeruginosa NIES-298	Microcystis
1439	B0JH67_MICAN	Uncharacterized protein	Bacteria	Cyanobacteria	Microcystis aeruginosa (strain NIES-843)	Microcystis
1440	I4FRV8_MICAE	Uncharacterized protein	Bacteria	Cyanobacteria	Microcystis aeruginosa PCC 9717	Microcystis
1441	A0A1V4BRF9_MICAE	Sulfatase-modifying factor domain-containing protein	Bacteria	Cyanobacteria	Microcystis aeruginosa KW	Microcystis
1442	A0A0K1S457_9CHRO	Uncharacterized protein	Bacteria	Cyanobacteria	Microcystis panniformis FACHB-1757	Microcystis
1443	A0A255RBD8_9PLAN	Uncharacterized protein	Bacteria	Planctomycetes	Rhodopirellula sp. MGV	Rhodopirellula
1444	I4IWQ6_MICAE	Uncharacterized protein	Bacteria	Cyanobacteria	Microcystis aeruginosa PCC 9701	Microcystis
1445	A0A2L2XJD6_9CHRO	Uncharacterized protein	Bacteria	Cyanobacteria	Microcystis sp. 0824	Microcystis
1446	A0A2Z6UID8_MICAE	Serine/threonine-protein kinase pkn1	Bacteria	Cyanobacteria	Microcystis aeruginosa Sj	Microcystis
1447	A0A0A1W046_MICAE	Uncharacterized protein	Bacteria	Cyanobacteria	Microcystis aeruginosa NIES-44	Microcystis
1448	A0A2H6BLP0_MICAE	Sulfatase-modifying factor domain-containing protein	Bacteria	Cyanobacteria	Microcystis aeruginosa NIES-298	Microcystis
1449	A0A2Z6V4B4_MICAE	Serine/threonine-protein kinase pkn1	Bacteria	Cyanobacteria	Microcystis aeruginosa NIES-1211	Microcystis
1450	A0A2P1UAP6_9CHRO	Sulfatase-modifying factor domain-containing protein	Bacteria	Cyanobacteria	Microcystis sp. MC19	Microcystis
1451	I4IE49_9CHRO	Uncharacterized protein	Bacteria	Cyanobacteria	Microcystis sp. T1-4	Microcystis
1452	I4GSG4_MICAE	Uncharacterized protein	Bacteria	Cyanobacteria	Microcystis aeruginosa PCC 9806	Microcystis
1453	I4GA54_MICAE	Uncharacterized protein	Bacteria	Cyanobacteria	Microcystis aeruginosa PCC 9443	Microcystis
1454	A0A1J1KAG7_9CYAN	Uncharacterized protein	Bacteria	Cyanobacteria	Planktothrix serta PCC 8927	Planktothrix
1455	A0A252DXY0_9NOSO	Sulfatase-modifying factor protein (Fragment)	Bacteria	Cyanobacteria	Nostoc sp. T09	Nostoc
1456	A0A0M2Q1J8_PROHO	Uncharacterized protein	Bacteria	Cyanobacteria	Prochlorothrix hollandica PCC 9006 = CALU 1027	Prochlorothrix
1457	U9W2B3_9CYAN	Serine threonine protein kinase	Bacteria	Cyanobacteria	Leptolyngbya sp. Heron Island J	Leptolyngbya
1458	I4GLX3_MICAE	Diguanylate cyclase (Modular protein)	Bacteria	Cyanobacteria	Microcystis aeruginosa PCC 7941	Microcystis
1459	A0A0A6P6Y1_9GAMM	Sulfatase-modifying factor protein	Bacteria	Proteobacteria	Candidatus Thiomargarita nelsonii	Candidatus
1460	A0A1U9NIR1_9BACT	Serine/threonine-protein kinase pkn1	Bacteria	Planctomycetes	Phycisphaerae bacterium ST-NAGAB-D1	Phycisphaerae
1461	A0A1B1TND6_9SYNE	Uncharacterized protein	Bacteria	Cyanobacteria	Synechococcus sp. PCC 7003	Synechococcus
1462	A0A0A1W038_MICAE	Serine/threonine kinase	Bacteria	Cyanobacteria	Microcystis aeruginosa NIES-44	Microcystis
1463	A0A0F6U5Z6_MICAE	Uncharacterized protein	Bacteria	Cyanobacteria	Microcystis aeruginosa NIES-2549	Microcystis
1464	A0A350X859_9CYAN	Sulphatase-modifying factor protein	Bacteria	Cyanobacteria	Cyanobacteria bacterium UBA11372	Cyanobacteria
1465	A0A0P4UP42_9CYAN	Serine/threonine kinase	Bacteria	Cyanobacteria	Leptolyngbya sp. NIES-2104	Leptolyngbya
1466	A0A1Z4LJA8_9CYAN	Uncharacterized protein	Bacteria	Cyanobacteria	Calothrix parasitica NIES-267	Calothrix
1467	A0A1Z4UUB2_9CYAN	Serine/threonine protein kinase	Bacteria	Cyanobacteria	Sphaerospermopsis kisseleviana NIES-73	Sphaerospermopsis
1468	A0A1Z4UL78_9CYAN	Serine/threonine protein kinase	Bacteria	Cyanobacteria	Sphaerospermopsis kisseleviana NIES-73	Sphaerospermopsis
1469	A0A327PBV7_9BURK	Formylglycine-generating enzyme required for sulfatase activity	Bacteria	Proteobacteria	Duganella sp. GV066	Duganella
1470	D2R934_PIRSD	Uncharacterized protein	Bacteria	Planctomycetes	Pirellula staleyi (strain ATCC 27377 / DSM 6068 / ICPB 4128)	Pirellula
1471	A0A0B0QQ41_APHFL	Uncharacterized protein	Bacteria	Cyanobacteria	Aphanizomenon flos-aquae 2012/KM1/D3	Aphanizomenon
1472	K7VYT6_9NOST	Serine/threonine protein kinase-like protein	Bacteria	Cyanobacteria	Anabaena sp. 90	Anabaena
1473	T2ILR3_CROWT	Uncharacterized protein	Bacteria	Cyanobacteria	Crocosphaera watsonii WH 0005	Crocosphaera
1474	A0A0Q6SGI6_9BURK	Serine/threonine protein kinase	Bacteria	Proteobacteria	Massilia sp. Root335	Massilia
1475	A0A2D6SVX2_9PLAN	Uncharacterized protein (Fragment)	Bacteria	Planctomycetes	Planctomycetaceae bacterium	Planctomycetaceae
1476	A0A354B1J9_9CYAN	Uncharacterized protein	Bacteria	Cyanobacteria	Synechococcales bacterium UBA10510	Synechococcales
1477	A0A1G2Z4N2_9BACT	Uncharacterized protein	Bacteria	Planctomycetes	Planctomycetes bacterium RBG_13_62_9	Planctomycetes
1478	A0A354WGY5_9CYAN	Uncharacterized protein	Bacteria	Cyanobacteria	Planktothrix sp. UBA10369	Planktothrix
1479	A0A0A6PDC3_9GAMM	Sulfatase-modifying factor protein	Bacteria	Proteobacteria	Candidatus Thiomargarita nelsonii	Candidatus
1480	A0A1B7VG44_9NOST	Sulfatase-modifying factor domain-containing protein (Fragment)	Bacteria	Cyanobacteria	Anabaena sp. WA113	Anabaena
1481	D5SVM7_PLAL2	Uncharacterized protein	Bacteria	Planctomycetes	Planctopirus limnophila (strain ATCC 43296 / DSM 3776 / IFAM 1008 / 290)	Planctopirus
1482	A0A2S6CUU9_9CYAN	Sulphatase-modifying factor protein	Bacteria	Cyanobacteria	Cuspidothrix issatschenkoi CHARLIE-1	Cuspidothrix
1483	A3ITZ3_9CYAN	Uncharacterized protein	Bacteria	Cyanobacteria	Cyanothece sp. CCY0110	Cyanothece
1484	A0A235IW36_9NOSO	Peptidase C14	Bacteria	Cyanobacteria	Nostoc sp. 'Peltigera membranacea cyanobiont' 232	Nostoc
1485	A0A1B7WAZ0_9NOST	Uncharacterized protein	Bacteria	Cyanobacteria	Anabaena sp. CRKS33	Anabaena
1486	G5J1I3_CROWT	Uncharacterized protein (Fragment)	Bacteria	Cyanobacteria	Crocosphaera watsonii WH 0003	Crocosphaera
1487	A0A0B0QUF5_APHFL	Uncharacterized protein	Bacteria	Cyanobacteria	Aphanizomenon flos-aquae 2012/KM1/D3	Aphanizomenon
1488	A0A1E4Q977_MICAE	Serine/threonine protein kinase	Bacteria	Cyanobacteria	Microcystis aeruginosa NIES-98	Microcystis
1489	A0A2T1C7L7_9CYAN	Serine/threonine protein kinase	Bacteria	Cyanobacteria	Merismopedia glauca CCAP 1448/3	Merismopedia
1490	A0A0R0M7G0_9CYAN	Uncharacterized protein	Bacteria	Cyanobacteria	Cylindrospermopsis sp. CR12	Cylindrospermopsis
1491	D4TKN4_9CYAN	TPR repeat protein	Bacteria	Cyanobacteria	Cylindrospermopsis raciborskii CS-505	Cylindrospermopsis
1492	I4HFN8_MICAE	Uncharacterized protein	Bacteria	Cyanobacteria	Microcystis aeruginosa PCC 9808	Microcystis
1493	A0A1I7GRR5_9BURK	Formylglycine-generating enzyme, required for sulfatase activity, contains SUMF1/FGE domain	Bacteria	Proteobacteria	Massilia namucuonensis	Massilia
1494	A0A0A6P8P9_9GAMM	Sulfatase-modifying factor protein	Bacteria	Proteobacteria	Candidatus Thiomargarita nelsonii	Candidatus
1495	D7JEA4_9BACT	Serine/threonine kinase	Bacteria	Bacteroidetes	Bacteroidetes oral taxon 274 str. F0058	Bacteroidetes
1496	A0A2S8H783_9BURK	Serine/threonine protein kinase	Bacteria	Proteobacteria	Massilia phosphatilytica	Massilia
1497	A0A1G6S8M1_9BURK	Formylglycine-generating enzyme, required for sulfatase activity, contains SUMF1/FGE domain	Bacteria	Proteobacteria	Massilia sp. PDC64	Massilia
1498	T2JU33_CROWT	Uncharacterized protein	Bacteria	Cyanobacteria	Crocosphaera watsonii WH 0402	Crocosphaera
1499	L8NY31_MICAE	Uncharacterized protein	Bacteria	Cyanobacteria	Microcystis aeruginosa DIANCHI905	Microcystis
1500	A0A2L2XM06_9CHRO	Serine/threonine kinase	Bacteria	Cyanobacteria	Microcystis sp. 0824	Microcystis
1501	L7E7G2_MICAE	Caspase domain protein	Bacteria	Cyanobacteria	Microcystis aeruginosa TAIHU98	Microcystis
1502	A0A0F6RM92_MICAE	Serine/threonine kinase	Bacteria	Cyanobacteria	Microcystis aeruginosa NIES-2549	Microcystis
1503	A0A0Q5D6F0_9BURK	Serine/threonine protein kinase	Bacteria	Proteobacteria	Duganella sp. Leaf126	Duganella
1504	D4TSE8_9CYAN	TPR repeat protein	Bacteria	Cyanobacteria	Raphidiopsis brookii D9	Raphidiopsis
1505	A0A1S1ZVQ4_9CYAN	Uncharacterized protein	Bacteria	Cyanobacteria	Cylindrospermopsis raciborskii MVCC14	Cylindrospermopsis
1506	A0A1X4G724_9CYAN	Uncharacterized protein	Bacteria	Cyanobacteria	Cylindrospermopsis raciborskii CENA303	Cylindrospermopsis
1507	K7VZA9_9NOST	Serine/threonine protein kinase	Bacteria	Cyanobacteria	Anabaena sp. 90	Anabaena
1508	I4H260_MICAE	Uncharacterized protein	Bacteria	Cyanobacteria	Microcystis aeruginosa PCC 9807	Microcystis
1509	F9UHV7_9GAMM	Sulphatase-modifying factor protein	Bacteria	Proteobacteria	Thiocapsa marina 5811	Thiocapsa
1510	A0A098UBM2_9BURK	Serine/threonine protein kinase	Bacteria	Proteobacteria	Massilia sp. JS1662	Massilia
1511	K9Q3H2_9CYAN	Sulphatase-modifying factor protein	Bacteria	Cyanobacteria	Leptolyngbya sp. PCC 7376	Leptolyngbya
1512	W0V1E1_9BURK	Uncharacterized protein	Bacteria	Proteobacteria	Janthinobacterium agaricidamnosum NBRC 102515 = DSM 9628	Janthinobacterium
1513	A0A1E7X730_9BURK	Serine/threonine-protein kinase PK-1	Bacteria	Proteobacteria	Duganella phyllosphaerae	Duganella
1514	A0A0P7ZT54_9CYAN	Uncharacterized protein	Bacteria	Cyanobacteria	Phormidesmis priestleyi Ana	Phormidesmis
1515	A0A0Q7F8Y9_9BURK	Serine/threonine protein kinase	Bacteria	Proteobacteria	Massilia sp. Root418	Massilia
1516	K9UYX0_9CYAN	Serine/threonine protein kinase	Bacteria	Cyanobacteria	Calothrix sp. PCC 6303	Calothrix
1517	F5UFP4_9CYAN	Sulphatase-modifying factor protein	Bacteria	Cyanobacteria	Microcoleus vaginatus FGP-2	Microcoleus
1518	A0A2G6NC75_9DELT	Uncharacterized protein	Bacteria	Proteobacteria	Deltaproteobacteria bacterium	Deltaproteobacteria
1519	I4HEE0_MICAE	Serine/threonine kinase	Bacteria	Cyanobacteria	Microcystis aeruginosa PCC 9807	Microcystis
1520	A0A0K2LUP3_9NOST	Serine/threonine protein kinase	Bacteria	Cyanobacteria	Anabaena sp. WA102	Anabaena
1521	A0A0K1JWD3_9BURK	Serine/threonine protein kinase	Bacteria	Proteobacteria	Massilia sp. NR 4-1	Massilia
1522	A0A0F6U3C3_MICAE	Serine/threonine kinase	Bacteria	Cyanobacteria	Microcystis aeruginosa NIES-2549	Microcystis
1523	A0A1S9AIL8_9BURK	Serine/threonine protein kinase	Bacteria	Proteobacteria	Massilia sp. KIM	Massilia
1524	K9EUY1_9CYAN	Uncharacterized protein	Bacteria	Cyanobacteria	Leptolyngbya sp. PCC 7375	Leptolyngbya
1525	T2ID89_CROWT	Uncharacterized protein	Bacteria	Cyanobacteria	Crocosphaera watsonii WH 8502	Crocosphaera
1526	G5JA35_CROWT	Protein kinase	Bacteria	Cyanobacteria	Crocosphaera watsonii WH 0003	Crocosphaera
1527	T2ISQ1_CROWT	Serine/threonine kinase	Bacteria	Cyanobacteria	Crocosphaera watsonii WH 0005	Crocosphaera
1528	D7JEA3_9BACT	Serine/threonine kinase	Bacteria	Bacteroidetes	Bacteroidetes oral taxon 274 str. F0058	Bacteroidetes
1529	A0A139GK35_MICAE	Diguanylate cyclase	Bacteria	Cyanobacteria	Microcystis aeruginosa NIES-88	Microcystis
1530	A0A0Q7XV21_9BURK	Serine/threonine protein kinase	Bacteria	Proteobacteria	Massilia sp. Root1485	Massilia
1531	A0A0A6P432_9GAMM	Sulfatase-modifying factor protein	Bacteria	Proteobacteria	Candidatus Thiomargarita nelsonii	Candidatus
1532	A0A2T5T4Y7_9BURK	Formylglycine-generating enzyme required for sulfatase activity	Bacteria	Proteobacteria	Massilia sp. GV045	Massilia
1533	I4I1C9_MICAE	Uncharacterized protein	Bacteria	Cyanobacteria	Microcystis aeruginosa PCC 9809	Microcystis
1534	A0A0S6W184_9BACT	All3226 protein	Bacteria		Candidatus Moduliflexus flocculans	Candidatus
1535	A0A256BES8_9CYAN	Uncharacterized protein	Bacteria	Cyanobacteria	Pseudanabaena sp. SR411	Pseudanabaena
1536	A0A1B1TWP9_9SYNE	Uncharacterized protein	Bacteria	Cyanobacteria	Synechococcus sp. PCC 7117	Synechococcus
1537	A3IW48_9CYAN	Serine/Threonine protein kinase	Bacteria	Cyanobacteria	Cyanothece sp. CCY0110	Cyanothece
1538	I4FLX5_MICAE	Diguanylate cyclase (Modular protein)	Bacteria	Cyanobacteria	Microcystis aeruginosa PCC 9717	Microcystis
1539	A0A2Z6UNZ3_MICAE	Serine/threonine-protein kinase pkn1	Bacteria	Cyanobacteria	Microcystis aeruginosa Sj	Microcystis
1540	W4LKE1_9BACT	Uncharacterized protein	Bacteria	Candidatus Tectomicrobia	Candidatus Entotheonella factor	Candidatus
1541	A0A086W7U7_9BURK	Serine/threonine protein kinase	Bacteria	Proteobacteria	Massilia sp. BSC265	Massilia
1542	I4IQ79_MICAE	Genome sequencing data, contig C319	Bacteria	Cyanobacteria	Microcystis aeruginosa PCC 9701	Microcystis
1543	A0A2G3KB45_9BURK	Serine/threonine protein kinase	Bacteria	Proteobacteria	Janthinobacterium sp. BJB303	Janthinobacterium
1544	A0A2V2FXF3_9DELT	Uncharacterized protein	Bacteria	Proteobacteria	Desulfovibrionaceae bacterium	Desulfovibrionaceae
1545	A0A0Q4PM81_9BURK	Serine/threonine protein kinase	Bacteria	Proteobacteria	Duganella sp. Leaf61	Duganella
1546	A0A1G7MPT2_9BURK	Formylglycine-generating enzyme, required for sulfatase activity, contains SUMF1/FGE domain	Bacteria	Proteobacteria	Duganella sp. OV458	Duganella
1547	A0A2N3SR26_9BURK	Formylglycine-generating enzyme required for sulfatase activity	Bacteria	Proteobacteria	Janthinobacterium sp. 61	Janthinobacterium
1548	A0A0S8JGN3_9BACT	Uncharacterized protein	Bacteria	Candidatus Sumerlaeota	candidate division BRC1 bacterium SM23_51	candidate
1549	A0A176RWR7_9GAMM	Serine/threonine protein kinase	Bacteria	Proteobacteria	Candidatus Thiomargarita nelsonii	Candidatus
1550	A0A0L6VY03_9BURK	Uncharacterized protein	Bacteria	Proteobacteria	Massilia sp. WF1	Massilia
1551	A0A2S6CUT9_9CYAN	Sulphatase-modifying factor protein	Bacteria	Cyanobacteria	Cuspidothrix issatschenkoi CHARLIE-1	Cuspidothrix
1552	A0A2G8T8U6_9BURK	Serine/threonine protein kinase	Bacteria	Proteobacteria	Massilia eurypsychrophila	Massilia
1553	A0A2H9S8S6_9BURK	Serine/threonine protein kinase	Bacteria	Proteobacteria	Janthinobacterium sp. BJB1	Janthinobacterium
1554	G2LLA0_CHLTF	Uncharacterized conserved protein	Bacteria	Acidobacteria	Chloracidobacterium thermophilum (strain B)	Chloracidobacterium
1555	A0A344JDM1_9BURK	Serine/threonine protein kinase	Bacteria	Proteobacteria	Massilia sp. YMA4	Massilia
1556	T2JA45_CROWT	Uncharacterized protein	Bacteria	Cyanobacteria	Crocosphaera watsonii WH 0401	Crocosphaera
1557	A0A377QRJ9_9BURK	Serine/threonine-protein kinase PrkC	Bacteria	Proteobacteria	Janthinobacterium lividum	Janthinobacterium
1558	A0A1U7J029_9CYAN	Uncharacterized protein	Bacteria	Cyanobacteria	Phormidium tenue NIES-30	Phormidium
1559	A0A0A1VSS6_MICAE	Serine/threonine kinase	Bacteria	Cyanobacteria	Microcystis aeruginosa NIES-44	Microcystis
1560	A0A2W6ZP08_9CYAN	Uncharacterized protein	Bacteria	Cyanobacteria	Pseudanabaena sp.	Pseudanabaena
1561	G5JEH3_CROWT	Serine/Threonine protein kinase	Bacteria	Cyanobacteria	Crocosphaera watsonii WH 0003	Crocosphaera
1562	A0A1S1UCV5_9BURK	Serine/threonine protein kinase	Bacteria	Proteobacteria	Janthinobacterium lividum	Janthinobacterium
1563	A0A2N0HPN9_9BURK	Formylglycine-generating enzyme required for sulfatase activity	Bacteria	Proteobacteria	Janthinobacterium sp. 64	Janthinobacterium
1564	L9PBG9_9BURK	Serine/threonine-protein kinase PrkC	Bacteria	Proteobacteria	Janthinobacterium sp. HH01	Janthinobacterium
1565	A0A290WYP9_9BURK	Serine/threonine protein kinase	Bacteria	Proteobacteria	Janthinobacterium svalbardensis	Janthinobacterium
1566	K9DSR5_9BURK	Uncharacterized protein	Bacteria	Proteobacteria	Massilia timonae CCUG 45783	Massilia
1567	A0A1E7VGG1_9BURK	Serine/threonine-protein kinase PrkC	Bacteria	Proteobacteria	Duganella sp. HH105	Duganella
1568	A0A1E7WM84_9BURK	Serine/threonine-protein kinase PrkC	Bacteria	Proteobacteria	Duganella sp. HH101	Duganella
1569	A0A0K2LV49_9NOST	Sulfatase-modifying factor	Bacteria	Cyanobacteria	Anabaena sp. WA102	Anabaena
1570	B1WR36_CYAA5	Serine/threonine protein kinase	Bacteria	Cyanobacteria	Cyanothece sp. (strain ATCC 51142)	Cyanothece
1571	A0A0F6U5I3_MICAE	Serine/threonine kinase	Bacteria	Cyanobacteria	Microcystis aeruginosa NIES-2549	Microcystis
1572	A0A0Q6WPR3_9BURK	Serine/threonine protein kinase	Bacteria	Proteobacteria	Massilia sp. Root351	Massilia
1573	A0A2P1UIL2_9CHRO	Serine/threonine protein kinase	Bacteria	Cyanobacteria	Microcystis sp. MC19	Microcystis
1574	A0A328V7X0_9CYAN	Serine/threonine protein kinase (Fragment)	Bacteria	Cyanobacteria	Arthrospira sp. O9.13F	Arthrospira
1575	A0A1S2NF52_9BURK	Tyrosine kinase family protein	Bacteria	Proteobacteria	Massilia timonae	Massilia
1576	A0A2U0T0G9_9BURK	Formylglycine-generating enzyme required for sulfatase activity	Bacteria	Proteobacteria	Janthinobacterium sp. 78	Janthinobacterium
1577	A0A1I1PN01_9BURK	Formylglycine-generating enzyme, required for sulfatase activity, contains SUMF1/FGE domain	Bacteria	Proteobacteria	Massilia yuzhufengensis	Massilia
1578	A0A2R4CAL3_9BURK	Serine/threonine protein kinase	Bacteria	Proteobacteria	Massilia armeniaca	Massilia
1579	A0A1E8PP65_9BURK	Serine/threonine protein kinase	Bacteria	Proteobacteria	Janthinobacterium lividum	Janthinobacterium
